# Supplementary material for: Molecular determinants for dsDNA translocation by the transcription-repair coupling and evolvability factor Mfd
Source: Nat Commun. 2020 Jul 27;11:3740. doi: 10.1038/s41467-020-17457-1 (PMC7385628; doi:10.1038/s41467-020-17457-1)
Supplement: Supplementary file 5 — Source Data [file 41467_2020_17457_MOESM5_ESM.xlsx]

## Sheet: Figure 2
panel d
	Mfd [nM]	WT Mfd + ATPyS			WT Mfd + ADP			WT Mfd + ADP-AlFx			no nucleotide
	0	0	0	0	0	0	0	0	0	0	0
	3.31126							0.00868946	0.00932472	0.0118397
	6.57895							0.014675	0.0147898	0.0187281
	12.987							0.0294633	0.0289916	0.0368136
	22.293							0.0506257	0.04948	0.0657218
	24.917	0.020146	0.03094	0.0258
	37.037							0.0833936	0.0769496	0.0969867
	49.669	0.031967	0.045733	0.0464
	70.2006							0.110175	0.104189	0.111126
	74.257	0.052478	0.060278	0.0614
	98.684	0.069447	0.067862	0.0727
	147.06	0.087908	0.086604	0.0915
	156.161							0.119517	0.122453	0.118282
	194.81	0.10045	0.098897	0.0985
	265.27	0.1122	0.11248	0.1127
	270.774							0.119885	0.123577	0.120258
	334.39	0.12111	0.12184	0.1218
	384.615				0.00510554	0.00490885	0.00809191				0.0091784
	411.557							0.122665	0.126549	0.12315
	468.75	0.13308	0.13276	0.133
	579.114							0.127033	0.133186	0.128529
	681.82	0.1452	0.14444	0.1438
	738.764							0.130368	0.134848	0.13645
	882.35	0.1503	0.15082	0.1515
	963.855				0.012645	0.0155456	0.0151895				0.0169553
	1071.4	0.15399	0.15423	0.1556
	1250	0.15828	0.15751	0.1583
	1500	0.16248	0.16248	0.16244
	1712.71				0.0238262	0.024201	0.0240046				0.0329902
	2001.5	0.16729	0.16661	0.16765
	2424.24				0.029424	0.0316547	0.0337896				0.0482555
	2491.1	0.16751	0.16842	0.1713
	2875
	3010.8	0.17004	0.1694	0.17439
	3150.68				0.0343259	0.0404329	0.0400698				0.0462391
	3490.7	0.17161	0.17021	0.17595
	3877.55				0.0406483	0.0482851	0.0476275				0.0506969

## Sheet: Figure 6
panel a
		blank			Mfd WT			Mfd R685A			Mfd K690A			Mfd T710A			Mfd H711A			Mfd K712A			Mfd Y816A			Mfd N817A			Mfd H842A			Mfd T868A			Mfd R887E
		0.1171	0.1806	0.0929	12.737	11.6613	12.906	11.719	13.984	12.3618	14.5973	15.5843	13.5192	12.6815	10.948	11.4365	12.4652	13.386	14.7445	13.5977	13.8093	11.3532	10.9128	10.51	12.0058	5.819	8.4145	7.4325	7.0435	9.78175	11.1315	8.29625	6.787	6.8625	11.641	13.7848	13.9797
panel b
	[Mfd] (nM)	Mfd WT			Mfd R685A			Mfd K690A			Mfd T710A			Mfd H711A			Mfd K712A			Mfd Y816A			Mfd N817A			Mfd H842A			Mfd T868A			Mfd R887E
	0	0	0	0	0	0	0	0	0	0	0	0	0	0	0	0	0	0	0	0	0	0	0	0	0	0	0	0	0	0	0	0	0	0
	24.917	0.020146	0.03094	0.0258
	49.669	0.031967	0.045733	0.0464
	74.257	0.052478	0.060278	0.0614
	79.4702							0.0284249	0.025766	0.0270401	0.00724222			0.0292714	0.0358	0.0384608	0.0167991	0.0148058	0.0168887	0.0237404	0.0253955	0.0257565				0.0125121	0.0123	0.009901				0.020074	0.02046	0.016272
	98.684	0.069447	0.067862	0.0727
	147.06	0.087908	0.086604	0.0915
	157.895				0.00434418	0.0048287	0.00577468	0.0481971	0.048374	0.04602	0.0182327	0.015478	0.0177082	0.0514037	0.0609	0.0612573	0.0276117	0.0311112	0.0272668	0.0421878	0.0412795	0.0399114	0.00213211	0.00199027	0.0019	0.0216142	0.0249	0.0178907	-9.52257e-06	0.00352	0.00227597	0.024966	0.032786	0.029801
	194.81	0.10045	0.098897	0.0985
	235.294							0.0622175	0.0585431	0.0587267	0.0238371			0.0673179	0.0775	0.0776349	0.0355727	0.0390409	0.0376721	0.0549548	0.0551918	0.0538478				0.0275253	0.0315	0.0257979				0.033622	0.040403	0.040135
	265.27	0.1122	0.11248	0.1127
	334.39	0.12111	0.12184	0.1218
	387.097				0.0121142	0.0129925	0.0114524	0.0853828	0.0827452	0.0780448	0.0354279	0.0370875	0.0365418	0.0889034	0.1035	0.100565	0.0514927	0.0569293	0.0554861	0.0826848	0.0859378	0.0736817	0.00465115	0.00658379	0.0063	0.044386	0.0496	0.0403477	0.0024269	0.00319	0.00147732	0.049432	0.054071	0.056898
	468.75	0.13308	0.13276	0.133
	607.595				0.0156119	0.0206501	0.0177385	0.106918	0.106981	0.10172	0.0480646	0.0547631	0.0542925	0.113492	0.1214	0.123399	0.0774061	0.076073	0.0765337	0.0972894	0.106056	0.1001	0.00804743	0.00983408	0.009	0.0619415	0.0704	0.0572358	0.00433979	0.00465	0.00392971	0.064418	0.067169	0.070812
	681.82	0.1452	0.14444	0.1438
	882.35	0.1503	0.15082	0.1515
	888.889				0.023052	0.0258588	0.0240485	0.12666	0.12582	0.119094	0.0672282	0.076953	0.0724599	0.12833	0.1418	0.142197	0.090995	0.0985344	0.0958213	0.115169	0.116883	0.117486	0.0109222	0.0155431	0.0118	0.0803819	0.0811	0.0795333	0.00659441	0.00751	0.00494845	0.083519	0.085861	0.08846
	1071.4	0.15399	0.15423	0.1556
	1221.56				0.0298702	0.0338462	0.0318686	0.139328	0.138397	0.136152	0.0789548	0.0826552	0.0873496	0.145569	0.1559	0.153232	0.109214	0.115203	0.107494	0.126869	0.132366	0.124837	0.0168341	0.0185463	0.0173	0.093449	0.0988	0.0948289	0.00752829	0.00837	0.00804695	0.095148	0.10204	0.09872
	1250	0.15828	0.15751	0.1583
	1500	0.16248	0.16248	0.16244
	1534.88							0.147988	0.147389	0.146062	0.092431			0.153764	0.1578	0.160149	0.114023	0.124668	0.121629	0.133494	0.135835	0.135602				0.104163	0.109	0.10862				0.12076	0.11058	0.10736
	2000				0.0466374	0.0470981	0.0469135	0.158677	0.160332	0.155482	0.102821	0.106917	0.113314	0.161758	0.1644	0.16467	0.128273	0.13405	0.129929	0.142015	0.145	0.145038	0.0260369	0.0283446	0.0265	0.119257	0.1202	0.118354	0.0139701	0.01298	0.0136185	0.1162	0.12013	0.11812
	2001.5	0.16729	0.16661	0.16765
	2491.1	0.16751	0.16842	0.1713
	2526.32							0.16706	0.165398	0.161025	0.112942			0.169412	0.1708	0.168905	0.138098	0.147024	0.137526	0.150328	0.15078	0.153692				0.126606	0.1303	0.128698				0.13199	0.12866	0.12495
	3000				0.0664088	0.0622838	0.0616845	0.171714	0.171156	0.16622	0.117278	0.120927	0.122978	0.175023	0.1718	0.172905	0.144219	0.151138	0.143163	0.153439	0.15529	0.156793	0.0361812	0.0397703	0.0361	0.132844	0.1355	0.135713	0.0190042	0.02105	0.0182211	0.13799	0.13498	0.13043
	3010.8	0.17004	0.1694	0.17439
	3490.7	0.17161	0.17021	0.17595
	3529.41							0.177516	0.17247	0.167643	0.128127			0.179603	0.1771	0.177033	0.149477	0.152521	0.148343	0.156729	0.159129	0.162069				0.13953	0.1407	0.143659				0.13584	0.13875	0.13555
	4000				0.0712465	0.0755904	0.0714239	0.185063	0.17421	0.174287	0.130251	0.132592	0.136197	0.179909	0.1785	0.175686	0.153769	0.158584	0.152908	0.162122	0.161277	0.164647	0.0443022	0.0504937	0.0459	0.143445	0.1488	0.147347	0.0272569	0.02499	0.0206979	0.14107	0.14258	0.13705
	4800				0.0834583	0.0788946	0.0832584				0.138025	0.136746	0.14255
panel c
	[Mfd] (nM)	Mfd WT			Mfd R685A			Mfd K690A			Mfd T710A			Mfd H711A			Mfd K712A			Mfd Y816A			Mfd N817A			Mfd H842A			Mfd T868A			Mfd R887E
	0	0	0	0	0	0	0	0	0	0	0	0	0	0	0	0	0	0	0	0	0	0	0	0	0	0	0	0	0
	3.31126	0.00868946	0.00932472	0.0118397	-0.00197634
	6.57895	0.014675	0.0147898	0.0187281	-0.00115458	0.000883288	-0.000237213	0.0128143	0.0203477	0.0188686	0.0147788	0.0178798	0.0224773	0.0104	0.0130425	0.0148645	0.0104386	0.0133906	0.0113046	0.00641598	0.00844198	0.00857319	-0.00124864	-0.00056095	-0.00212682	0.0138244	0.0026794	0.00871573	0.00142597	-0.00045396	-0.00277066
	8.31947																															0.0124	0.0186	0.0154
	12.987	0.0294633	0.0289916	0.0368136	-0.000949311	0.00174271	0.00187475	0.0216854	0.0327137	0.0338461	0.0329715	0.0270715	0.0318923	0.0322	0.0279562	0.0352401	0.0222928	0.0258438	0.0225699	0.0164715	0.0177225	0.0164749	-0.0021679	0.000717838	-0.00212601	0.0211353	0.0156106	0.0176746	0.00157388	-0.00162892	-0.00350926
	22.293	0.0506257	0.04948	0.0657218	0.00320872	0.00379694	0.00662682	0.0465909	0.0508025	0.0555435	0.0543778	0.0449288	0.0447847	0.0733	0.0556975	0.0627006	0.0355374	0.0424177	0.037217	0.0314955	0.0269546	0.0309225	-0.000204086	0.00242963	-0.00131847	0.0349375	0.0280218	0.030641	0.00335623	-0.000314869	-0.00313103
	24.8756																															0.0422	0.0392	0.0467
	37.037	0.0833936	0.0769496	0.0969867	0.00556078	0.00771263	0.00704505	0.0683346	0.0841472	0.0789088	0.0782065	0.0666956	0.0565917	0.0946	0.0878447	0.0898041	0.0544593	0.0606208	0.052479	0.0571757	0.0502382	0.0518717	0.000417936	0.00520542	0.00067815	0.0565296	0.0456847	0.0541454	0.00237475	0.000383904	-0.00225542
	57.6606																															0.0748	0.076	0.0748
	70.2006	0.110175	0.104189	0.111126	0.0136993	0.0155032	0.0171768	0.11364	0.102697	0.106455	0.102876	0.0951322	0.0835231	0.1109	0.111128	0.104869	0.086551	0.0891475	0.0817334	0.0883402	0.0880612	0.0849012	0.00627291	0.0160334	0.00516865	0.0835417	0.0811776	0.0795295	0.00609879	0.00438854	7.80151e-06
	137.763																															0.1039	0.1023
	156.161	0.119517	0.122453	0.118282	0.0273733	0.0403679	0.0353137	0.13455	0.122924	0.134684	0.127733	0.126678	0.110763	0.1173	0.113296	0.111935	0.107967	0.108565	0.110533	0.115454	0.112636	0.101081	0.0279579	0.0251538	0.0412651	0.104669	0.103095	0.110522	0.0106388	0.00628039	0.00506722
	270.774	0.119885	0.123577	0.120258	0.0421165	0.061726	0.061459	0.137481	0.126859	0.136852	0.14167	0.137554	0.126535	0.1185	0.117035	0.114179	0.121231	0.117814	0.118044	0.118735	0.118541	0.117303	0.0421806	0.0488761	0.0596963	0.109663	0.113362	0.130034	0.0157429	0.0130077	0.0198907
	290.424																															0.1217	0.1208	0.1144
	411.557	0.122665	0.126549	0.12315	0.0686722	0.0819432	0.0813943	0.144466	0.133051	0.159714	0.153509	0.151571	0.140514	0.1244	0.120316	0.11687	0.12714	0.120238	0.125846	0.126391	0.124404	0.124003	0.0687184	0.0698955	0.0709427	0.122208	0.11987	0.130221	0.0219223	0.0215633	0.035768
	502.249																															0.1318	0.1351	0.1221
	579.114	0.127033	0.133186	0.128529	0.0814693	0.10512	0.0983041	0.147491	0.141677	0.162318	0.159365	0.161436	0.147816	0.1273	0.124643	0.119272	0.130047	0.123715	0.127456	0.131826	0.130212	0.129671	0.0887268	0.0813068	0.0844872	0.125518	0.123642	0.131627	0.0318174	0.0291446	0.051283
	738.764	0.130368	0.134848	0.13645	0.0911266	0.112714	0.124488	0.152812	0.142388	0.162389	0.166934	0.169053	0.147213	0.1325	0.131106	0.121862	0.134217	0.124812	0.126633	0.137069	0.136084	0.13393	0.0971238	0.0939602	0.0970152	0.138902	0.128548	0.132807	0.0627243	0.044945	0.062762
	756.719																															0.1417	0.1414	0.1389
	1188.06																															0.1646	0.1611	0.1626
	1832.1																															0.1849	0.1895	0.1752

## Sheet: Figure 7
panel b
			190617-A647-70mer Mfd D7AAA WT CTRL 10sec													190617-A647-70mer Mfd D7AAA T710A CTRL 10.000s													190618-A647-70mer Mfd D7AAA H842A CTRL 10.000s
			Lane	Band No.	Band Label	Mol. Wt. (KDa)	Relative Front	Adj. Volume (Int)	Volume (Int)	Abs. Quant.	Rel. Quant.	Band %	Lane %			Lane	Band No.	Band Label	Mol. Wt. (KDa)	Relative Front	Adj. Volume (Int)	Volume (Int)	Abs. Quant.	Rel. Quant.	Band %	Lane %			Lane	Band No.	Band Label	Mol. Wt. (KDa)	Relative Front	Adj. Volume (Int)	Volume (Int)	Abs. Quant.	Rel. Quant.	Band %	Lane %
	0 min	TFO triplex	1	1		N/A	0.582007	47627436	49878072	N/A	N/A	99.8783	96.3759			1	1		N/A	0.560254	49800672	51724800	N/A	N/A	99.8525	95.9196			1	1		N/A	0.463911	46659702	48459882	N/A	N/A	99.8859	92.1117
		TFO	1	2		N/A	0.707958	58016	1115328	N/A	N/A	0.121664	0.117398			1	2		N/A	0.681466	73584	1696464	N/A	N/A	0.147539	0.141728			1	2		N/A	0.560148	53290	1521904	N/A	N/A	0.11408	0.105201
	0.5 min	TFO triplex	2	1		N/A	0.579239	51683376	53916400	N/A	N/A	97.4815	93.9565			2	1		N/A	0.563073	39440736	41203584	N/A	N/A	97.7554	93.8131			2	1		N/A	0.471931	45437098	47218444	N/A	N/A	97.2948	89.4372
		TFO	2	2		N/A	0.701038	1335256	2569132	N/A	N/A	2.51847	2.4274			2	2		N/A	0.678647	905616	1928016	N/A	N/A	2.2446	2.15408			2	2		N/A	0.561382	1263338	2673844	N/A	N/A	2.70519	2.48672
	1 min	TFO triplex	3	1		N/A	0.578547	48995104	51115648	N/A	N/A	97.0283	93.452			3	1		N/A	0.564482	47183616	48892176	N/A	N/A	97.6655	92.8064			3	1		N/A	0.471314	38640652	40367540	N/A	N/A	97.0126	90.3727
		TFO	3	2		N/A	0.699654	1500572	2772780	N/A	N/A	2.97168	2.86215			3	2		N/A	0.676533	1127808	2164608	N/A	N/A	2.33445	2.21831			3	2		N/A	0.562616	1189900	2676472	N/A	N/A	2.9874	2.78294
	2.5 min	TFO triplex	4	1		N/A	0.578547	48116872	50226612	N/A	N/A	97.315	93.3053			4	1		N/A	0.563073	44890560	46425744	N/A	N/A	97.6079	92.6136			4	1		N/A	0.471931	45154150	47132596	N/A	N/A	97.7685	90.7015
		TFO	4	2		N/A	0.700346	1327560	2675988	N/A	N/A	2.68495	2.57432			4	2		N/A	0.675123	1100160	2389968	N/A	N/A	2.39214	2.26974			4	2		N/A	0.560765	1030614	2356878	N/A	N/A	2.2315	2.0702
	5 min	TFO triplex	5	1		N/A	0.579239	45582520	47709576	N/A	N/A	96.1567	91.8033			5	1		N/A	0.560254	43722144	45295488	N/A	N/A	96.8485	91.9265			5	1		N/A	0.466996	42520164	44280340	N/A	N/A	97.0596	88.767
		TFO	5	2		N/A	0.700346	1821880	3308836	N/A	N/A	3.84327	3.66927			5	2		N/A	0.672304	1422720	2761200	N/A	N/A	3.15145	2.99129			5	2		N/A	0.552745	1288158	2762758	N/A	N/A	2.94044	2.68922
	10 min	TFO triplex	6	1		N/A	0.577855	43361780	45844628	N/A	N/A	96.2857	93.2328			6	1		N/A	0.557435	43102512	44547840	N/A	N/A	97.2068	92.0207			6	1		N/A	0.464528	41984198	43753134	N/A	N/A	97.2824	90.3068
		TFO	6	2		N/A	0.699654	1672696	3012096	N/A	N/A	3.71426	3.59649			6	2		N/A	0.669486	1238544	2473488	N/A	N/A	2.79322	2.6442			6	2		N/A	0.552128	1172818	2977524	N/A	N/A	2.71756	2.5227
	20 min	TFO triplex	7	1		N/A	0.578547	43406032	45530128	N/A	N/A	95.564	90.5888			7	1		N/A	0.554616	43414848	45009072	N/A	N/A	96.619	92.0162			7	1		N/A	0.462677	39847342	41648252	N/A	N/A	96.7123	89.5727
		TFO	7	2		N/A	0.699654	2014872	3593736	N/A	N/A	4.436	4.20506			7	2		N/A	0.666667	1519200	2874528	N/A	N/A	3.38096	3.21989			7	2		N/A	0.550894	1354588	3321208	N/A	N/A	3.28768	3.04497
	30 min	TFO triplex	8	1		N/A	0.579239	42102596	44376764	N/A	N/A	95.7564	90.486			8	1		N/A	0.553207	42636384	44209296	N/A	N/A	96.869	91.9322			8	1		N/A	0.461444	38820962	40466090	N/A	N/A	97.2703	88.5417
		TFO	8	2		N/A	0.700346	1865836	3180964	N/A	N/A	4.24358	4.01001			8	2		N/A	0.665962	1378080	2546352	N/A	N/A	3.13097	2.9714			8	2		N/A	0.549661	1089452	2961902	N/A	N/A	2.72974	2.48479
	45 min	TFO triplex	9	1		N/A	0.579931	39725864	41828352	N/A	N/A	94.8668	88.0325			9	1		N/A	0.553207	43091136	44547120	N/A	N/A	96.2738	91.566			9	1		N/A	0.458976	38748984	40330748	N/A	N/A	97.1283	87.4069
		TFO	9	2		N/A	0.701038	2149552	3589888	N/A	N/A	5.13321	4.7634			9	2		N/A	0.666667	1667808	3109824	N/A	N/A	3.7262	3.54399			9	2		N/A	0.550278	1145662	3047896	N/A	N/A	2.87172	2.58429
	60 min	TFO triplex	10	1		N/A	0.579931	41213708	43336620	N/A	N/A	94.4318	89.8583			10	1		N/A	0.551092	41909760	43310880	N/A	N/A	97.2688	92.2198			10	1		N/A	0.455275	34116404	36052218	N/A	N/A	98.1263	90.8315
		TFO	10	2		N/A	0.701038	2430160	3992152	N/A	N/A	5.56816	5.29848			10	2		N/A	0.665257	1176768	2333520	N/A	N/A	2.73117	2.5894			10	2		N/A	0.551511	651452	2595442	N/A	N/A	1.87372	1.73443
	TFO triplex	TFO triplex	11	1		N/A	0.577855	51607008	53459820	N/A	N/A	99.3555	89.8652			11	1		N/A	0.548273	84685824	86709888	N/A	N/A	97.3182	92.2922			11	1		N/A	0.454658	43307542	45332854	N/A	N/A	91.9394	83.3299
		TFO	11	2		N/A	0.696886	334776	487364	N/A	N/A	0.644522	0.582958			11	2		N/A	0.660324	2333664	3835008	N/A	N/A	2.68177	2.54327			11	2		N/A	0.541641	3796876	5826568	N/A	N/A	8.06055	7.30573
	TFO only		12	1		N/A	0.696886	28079448	32484964	N/A	N/A	100	83.5157			12	1		N/A	0.657505	28303776	33206976	N/A	N/A	100	87.1895			12	1		N/A	0.545342	16215782	20289620	N/A	N/A	100	85.9226
			190617-A647-70mer Mfd D7AAA WT 1 10.000s													19067-A647-70mer Mfd D7AAA T70A 1 10.000s													190618-A647-70Mer Mfd D7AAA H842A 1 10.000s
			Lane	Band No.	Band Label	Mol. Wt. (KDa)	Relative Front	Adj. Volume (Int)	Volume (Int)	Abs. Quant.	Rel. Quant.	Band %	Lane %			Lane	Band No.	Band Label	Mol. Wt. (KDa)	Relative Front	Adj. Volume (Int)	Volume (Int)	Abs. Quant.	Rel. Quant.	Band %	Lane %			Lane	Band No.	Band Label	Mol. Wt. (KDa)	Relative Front	Adj. Volume (Int)	Volume (Int)	Abs. Quant.	Rel. Quant.	Band %	Lane %
	0 min	TFO triplex	1	1		N/A	0.570853	47236124	49862976	N/A	N/A	99.8576	96.1323			1	1		N/A	0.49905	49209375	51644360	N/A	N/A	98.5799	94.2821			1	1		N/A	0.488615	43813578	46123006	N/A	N/A	98.7333	91.5644
		TFO	1	2		N/A	0.706514	67340	1507676	N/A	N/A	0.142357	0.137047			1	2		N/A	0.616846	708905	1704475	N/A	N/A	1.42013	1.35822			1	2		N/A	0.581538	562100	1640018	N/A	N/A	1.26669	1.17471
	0.5 min	TFO triplex	2	1		N/A	0.57824	43461236	46498048	N/A	N/A	99.6549	96.8063			2	1		N/A	0.506016	39923720	41705190	N/A	N/A	95.9757	89.0513			2	1		N/A	0.496	42531844	45134002	N/A	N/A	96.0703	90.051
		TFO	2	2		N/A	0.721289	150516	2543824	N/A	N/A	0.345127	0.335262			2	2		N/A	0.632679	1674025	2627110	N/A	N/A	4.02432	3.73397			2	2		N/A	0.591385	1739736	3058262	N/A	N/A	3.92969	3.68347
	1 min	TFO triplex	3	1		N/A	0.58227	40877156	43733852	N/A	N/A	95.3025	91.6453			3	1		N/A	0.507283	35870825	37804110	N/A	N/A	94.3134	87.6403			3	1		N/A	0.494769	37018738	39207716	N/A	N/A	95.6317	88.5923
		TFO	3	2		N/A	0.715917	2014872	3650272	N/A	N/A	4.69754	4.51728			3	2		N/A	0.637745	2162820	3316440	N/A	N/A	5.6866	5.28425			3	2		N/A	0.590769	1690972	2922190	N/A	N/A	4.36834	4.04679
	2.5 min	TFO triplex	4	1		N/A	0.580927	45475664	48290180	N/A	N/A	94.5321	91.0996			4	1		N/A	0.502217	41545545	43458820	N/A	N/A	94.5773	88.8355			4	1		N/A	0.489231	40328120	42377668	N/A	N/A	95.9204	87.5705
		TFO	4	2		N/A	0.713902	2630404	4514296	N/A	N/A	5.46793	5.26938			4	2		N/A	0.621913	2382060	3386330	N/A	N/A	5.4227	5.09348			4	2		N/A	0.584	1715208	2942046	N/A	N/A	4.07962	3.72449
	5 min	TFO triplex	5	1		N/A	0.583613	39328336	42428640	N/A	N/A	89.2608	85.8699			5	1		N/A	0.499683	33915355	35695230	N/A	N/A	86.8573	80.5432			5	1		N/A	0.483077	39435914	42181882	N/A	N/A	96.4234	91.089
		TFO	5	2		N/A	0.715245	4731708	6861132	N/A	N/A	10.7392	10.3313			5	2		N/A	0.620646	5131840	6729160	N/A	N/A	13.1427	12.1872			5	2		N/A	0.578462	1462774	3226308	N/A	N/A	3.57658	3.37871
	10 min	TFO triplex	6	1		N/A	0.585628	30573988	33364824	N/A	N/A	80.9068	74.8501			6	1		N/A	0.496517	27788815	29880585	N/A	N/A	78.5567	73.4908			6	1		N/A	0.478769	44337718	46775042	N/A	N/A	94.8476	88.628
		TFO	6	2		N/A	0.715917	7215148	9697256	N/A	N/A	19.0932	17.6639			6	2		N/A	0.614946	7585385	9748350	N/A	N/A	21.4433	20.0604			6	2		N/A	0.571077	2408562	4159686	N/A	N/A	5.15241	4.81455
	20 min	TFO triplex	7	1		N/A	0.5863	20562380	24112160	N/A	N/A	63.2463	57.5989			7	1		N/A	0.49715	21446080	23923260	N/A	N/A	65.4518	60.9484			7	1		N/A	0.473846	41513348	44003670	N/A	N/A	94.6156	88.1152
		TFO	7	2		N/A	0.715917	11949224	15217656	N/A	N/A	36.7537	33.4719			7	2		N/A	0.613046	11320150	14341515	N/A	N/A	34.5482	32.1711			7	2		N/A	0.564923	2362426	4209472	N/A	N/A	5.38435	5.01443
	30 min	TFO triplex	8	1		N/A	0.587643	13222764	16368504	N/A	N/A	45.1391	38.524			8	1		N/A	0.497783	17609090	19872250	N/A	N/A	57.9468	52.128			8	1		N/A	0.470154	39287140	41525758	N/A	N/A	94.8388	88.0706
		TFO	8	2		N/A	0.717932	16070580	20149164	N/A	N/A	54.8609	46.821			8	2		N/A	0.613046	12779285	16457790	N/A	N/A	42.0532	37.8304			8	2		N/A	0.562462	2138024	4128588	N/A	N/A	5.16117	4.79284
	45 min	TFO triplex	9	1		N/A	0.590329	6547520	9116948	N/A	N/A	25.1462	21.0275			9	1		N/A	0.499683	12893400	15194840	N/A	N/A	47.7069	42.7625			9	1		N/A	0.468308	38832058	41055492	N/A	N/A	94.4252	87.9668
		TFO	9	2		N/A	0.720618	19490268	24444124	N/A	N/A	74.8538	62.5935			9	2		N/A	0.614946	14132860	19040385	N/A	N/A	52.2931	46.8734			9	2		N/A	0.561231	2292638	4654188	N/A	N/A	5.57484	5.19355
	60 min	TFO triplex	10	1		N/A	0.593015	4490468	7264876	N/A	N/A	18.5318	15.7948			10	1		N/A	0.501583	11191970	13386545	N/A	N/A	44.4563	40.2871			10	1		N/A	0.466462	40488574	42813478	N/A	N/A	96.0602	89.5814
		TFO	10	2		N/A	0.723304	19740684	25263896	N/A	N/A	81.4682	69.436			10	2		N/A	0.614313	13983220	20318560	N/A	N/A	55.5437	50.3346			10	2		N/A	0.560615	1660604	3979522	N/A	N/A	3.93982	3.6741
	TFO triplex	TFO triplex	11	1		N/A	0.594359	46775400	49343200	N/A	N/A	94.744	91.469			11	1		N/A	0.50665	1160	92510	N/A	N/A	44.4444	0.281492			11	1		N/A	0.460308	38787966	40987602	N/A	N/A	85.6859	78.8898
		TFO	11	2		N/A	0.717932	2594884	4235612	N/A	N/A	5.25596	5.07428			11	2		N/A	0.60038	1450	93670	N/A	N/A	55.5556	0.351865			11	2		N/A	0.548923	6479626	8401132	N/A	N/A	14.3141	13.1787
	TFO only		12	1		N/A	0.715917	28726356	34220412	N/A	N/A	100	91.4573			12	1		N/A	0.60038	20330015	24132930	N/A	N/A	100	86.8364			12	1		N/A	0.549538	16444856	20722802	N/A	N/A	100	86.8355
			190617-A647-70mer Mfd D7AAA WT 2 10.000s													190617-A647-70mer Mfd D7AAA T710A 2 10.000s													190618-A647-70mer Mfd D7AAA H842A 2 10.000s
			Lane	Band No.	Band Label	Mol. Wt. (KDa)	Relative Front	Adj. Volume (Int)	Volume (Int)	Abs. Quant.	Rel. Quant.	Band %	Lane %			Lane	Band No.	Band Label	Mol. Wt. (KDa)	Relative Front	Adj. Volume (Int)	Volume (Int)	Abs. Quant.	Rel. Quant.	Band %	Lane %			Lane	Band No.	Band Label	Mol. Wt. (KDa)	Relative Front	Adj. Volume (Int)	Volume (Int)	Abs. Quant.	Rel. Quant.	Band %	Lane %
	0 min	TFO triplex	1	1		N/A	0.507776	51605526	54124812	N/A	N/A	98.8762	95.4405			1	1		N/A	0.459279	48442380	51249198	N/A	N/A	99.8319	97.2103			1	1		N/A	0.413748	41609416	44416412	N/A	N/A	98.7344	93.5183
		TFO	1	2		N/A	0.628127	586530	1801779	N/A	N/A	1.12379	1.08474			1	2		N/A	0.596128	81585	1665951	N/A	N/A	0.168133	0.163718			1	2		N/A	0.515564	533338	1569500	N/A	N/A	1.26555	1.19869
	0.5 min	TFO triplex	2	1		N/A	0.524679	42313544	45513728	N/A	N/A	96.6419	91.695			2	1		N/A	0.467957	41248347	43515822	N/A	N/A	96.0449	91.8591			2	1		N/A	0.424773	44914564	47423866	N/A	N/A	95.8968	89.1483
		TFO	2	2		N/A	0.65044	1470300	2998060	N/A	N/A	3.35809	3.1862			2	2		N/A	0.608812	1698585	2986452	N/A	N/A	3.95508	3.78271			2	2		N/A	0.527237	1921798	3414356	N/A	N/A	4.10322	3.81447
	1 min	TFO triplex	3	1		N/A	0.528059	40155372	43275366	N/A	N/A	94.9254	89.9232			3	1		N/A	0.470628	38949855	40903632	N/A	N/A	95.0605	89.3742			3	1		N/A	0.428664	38109066	40047362	N/A	N/A	95.2621	86.7618
		TFO	3	2		N/A	0.655849	2146638	3987732	N/A	N/A	5.07455	4.80714			3	2		N/A	0.61215	2023896	3186372	N/A	N/A	4.93949	4.64402			3	2		N/A	0.531777	1895372	3338874	N/A	N/A	4.7379	4.31514
	2.5 min	TFO triplex	4	1		N/A	0.526031	43951440	46762092	N/A	N/A	95.2149	91.2066			4	1		N/A	0.466622	40671666	43046892	N/A	N/A	92.8521	88.9022			4	1		N/A	0.425422	39252976	41423120	N/A	N/A	95.9217	88.9604
		TFO	4	2		N/A	0.652468	2208804	4079244	N/A	N/A	4.78508	4.58364			4	2		N/A	0.603471	3130953	4592427	N/A	N/A	7.14787	6.8438			4	2		N/A	0.527237	1668926	3038406	N/A	N/A	4.07832	3.78234
	5 min	TFO triplex	5	1		N/A	0.526707	36627052	39766188	N/A	N/A	89.5626	85.2741			5	1		N/A	0.463284	33389433	35636181	N/A	N/A	86.6443	82.1952			5	1		N/A	0.420882	38649412	40677352	N/A	N/A	94.8692	87.683
		TFO	5	2		N/A	0.653144	4268418	6449674	N/A	N/A	10.4374	9.93761			5	2		N/A	0.599466	5146764	6950748	N/A	N/A	13.3557	12.6699			5	2		N/A	0.521401	2090282	3621530	N/A	N/A	5.13082	4.74217
	10 min	TFO triplex	6	1		N/A	0.527383	30995685	33924513	N/A	N/A	82.101	75.2167			6	1		N/A	0.459947	28001589	30199533	N/A	N/A	78.8453	72.7666			6	1		N/A	0.416342	37337456	39177932	N/A	N/A	95.2469	87.3645
		TFO	6	2		N/A	0.653144	6757443	9117969	N/A	N/A	17.899	16.3982			6	2		N/A	0.593458	7513023	9533391	N/A	N/A	21.1547	19.5238			6	2		N/A	0.51751	1863252	3355080	N/A	N/A	4.75311	4.35975
	20 min	TFO triplex	7	1		N/A	0.528736	21009093	24716727	N/A	N/A	61.8076	58.5108			7	1		N/A	0.455941	20051682	22373547	N/A	N/A	65.2442	60.439			7	1		N/A	0.4131	39921072	41920834	N/A	N/A	94.6629	87.4244
		TFO	7	2		N/A	0.65382	12982011	17274558	N/A	N/A	38.1924	36.1552			7	2		N/A	0.586782	10681608	13607055	N/A	N/A	34.7558	32.1961			7	2		N/A	0.51297	2250736	3942146	N/A	N/A	5.33706	4.92896
	30 min	TFO triplex	8	1		N/A	0.529412	13347747	16883979	N/A	N/A	45.3397	40.5058			8	1		N/A	0.452603	17510346	19789140	N/A	N/A	58.5004	52.431			8	1		N/A	0.411803	40018892	42068586	N/A	N/A	94.4482	87.9076
		TFO	8	2		N/A	0.655172	16091649	20819316	N/A	N/A	54.6603	48.8326			8	2		N/A	0.581442	12421647	16223802	N/A	N/A	41.4996	37.194			8	2		N/A	0.511025	2352352	4675942	N/A	N/A	5.55176	5.1673
	45 min	TFO triplex	9	1		N/A	0.529412	7287084	10388637	N/A	N/A	27.3543	23.3761			9	1		N/A	0.450601	12928650	15238902	N/A	N/A	49.3644	44.6969			9	1		N/A	0.411154	38803588	40985120	N/A	N/A	94.3382	86.3022
		TFO	9	2		N/A	0.655849	19352550	24576195	N/A	N/A	72.6457	62.0806			9	2		N/A	0.580107	13261605	17850945	N/A	N/A	50.6356	45.8479			9	2		N/A	0.510376	2328846	4475776	N/A	N/A	5.66182	5.17953
	60 min	TFO triplex	10	1		N/A	0.530764	4853646	7604898	N/A	N/A	20.0946	16.8116			10	1		N/A	0.447931	12125148	14510517	N/A	N/A	48.0195	43.6828			10	1		N/A	0.407912	39228594	41096810	N/A	N/A	95.16	87.8183
		TFO	10	2		N/A	0.656525	19300365	24210018	N/A	N/A	79.9054	66.8508			10	2		N/A	0.575434	13125336	18459525	N/A	N/A	51.9805	47.2861			10	2		N/A	0.507134	1995236	4236628	N/A	N/A	4.84001	4.4666
	TFO triplex	TFO triplex	11	1		N/A	0.529412	49225890	51460878	N/A	N/A	93.263	89.5631			11	1		N/A	0.444593	35275590	36624756	N/A	N/A	80.3018	73.5779			11	1		N/A	0.402075	36712430	40071160	N/A	N/A	86.1295	79.6942
		TFO	11	2		N/A	0.649087	3555930	5678022	N/A	N/A	6.73704	6.46976			11	2		N/A	0.556742	8653155	10450083	N/A	N/A	19.6982	18.0488			11	2		N/A	0.49546	5912270	7872612	N/A	N/A	13.8705	12.8342
	TFO only		12	1		N/A	0.651792	27438138	31775079	N/A	N/A	100	84.8863			12	1		N/A	0.551402	27163248	31724952	N/A	N/A	100	93.2334			12	1		N/A	0.496757	18173496	21990666	N/A	N/A	100	86.1009
			190617-A647-70mer Mfd D7AAA WT 3 10.000s													190617-A647-70mer Mfd D7AAA T710A 3 10.000s													190618-A657-70mer Mfd D7AAA H842A 3 10.000s
			Lane	Band No.	Band Label	Mol. Wt. (KDa)	Relative Front	Adj. Volume (Int)	Volume (Int)	Abs. Quant.	Rel. Quant.	Band %	Lane %			Lane	Band No.	Band Label	Mol. Wt. (KDa)	Relative Front	Adj. Volume (Int)	Volume (Int)	Abs. Quant.	Rel. Quant.	Band %	Lane %			Lane	Band No.	Band Label	Mol. Wt. (KDa)	Relative Front	Adj. Volume (Int)	Volume (Int)	Abs. Quant.	Rel. Quant.	Band %	Lane %
	0 min	TFO triplex	1	1		N/A	0.506718	47486688	49826864	N/A	N/A	98.9228	94.6995			1	1		N/A	0.518801	49372355	51803570	N/A	N/A	98.3345	94.4393			1	1		N/A	0.471971	43231524	45518550	N/A	N/A	98.8827	92.1191
		TFO	1	2		N/A	0.622521	517112	1720500	N/A	N/A	1.07723	1.03124			1	2		N/A	0.627497	836215	1802640	N/A	N/A	1.66548	1.59951			1	2		N/A	0.564798	488481	1378713	N/A	N/A	1.11729	1.04087
	0.5 min	TFO triplex	2	1		N/A	0.513756	46451988	49509186	N/A	N/A	96.9532	92.5814			2	1		N/A	0.525852	27853340	30549760	N/A	N/A	95.8887	92.2136			2	1		N/A	0.479204	42111090	44799867	N/A	N/A	95.9943	90.778
		TFO	2	2		N/A	0.634037	1459791	2915739	N/A	N/A	3.04683	2.90944			2	2		N/A	0.639248	1194220	2347695	N/A	N/A	4.11126	3.95369			2	2		N/A	0.575648	1757238	3078621	N/A	N/A	4.00571	3.78804
	1 min	TFO triplex	3	1		N/A	0.517594	41603016	44200296	N/A	N/A	95.0834	90.4326			3	1		N/A	0.523502	35891415	38091210	N/A	N/A	94.6953	89.3919			3	1		N/A	0.479204	43893171	46187400	N/A	N/A	95.507	89.4253
		TFO	3	2		N/A	0.639155	2151240	3722712	N/A	N/A	4.91664	4.67616			3	2		N/A	0.641011	2010570	3200005	N/A	N/A	5.30466	5.00757			3	2		N/A	0.575648	2064909	3631194	N/A	N/A	4.49303	4.20692
	2.5 min	TFO triplex	4	1		N/A	0.515675	45206244	48517146	N/A	N/A	94.912	92.2959			4	1		N/A	0.518801	37322130	39887325	N/A	N/A	91.688	88.19			4	1		N/A	0.477396	41378001	43468047	N/A	N/A	96.0772	88.1141
		TFO	4	2		N/A	0.636596	2423412	4443264	N/A	N/A	5.08803	4.94779			4	2		N/A	0.632197	3383430	5035270	N/A	N/A	8.31196	7.99485			4	2		N/A	0.570826	1689471	3024231	N/A	N/A	3.92285	3.59771
	5 min	TFO triplex	5	1		N/A	0.518234	36450328	39266324	N/A	N/A	88.6527	84.9795			5	1		N/A	0.515864	33377260	35823700	N/A	N/A	86.9027	81.6556			5	1		N/A	0.473779	40523049	42783027	N/A	N/A	94.8042	88.1421
		TFO	5	2		N/A	0.637876	4665552	6748208	N/A	N/A	11.3473	10.8772			5	2		N/A	0.627497	5030340	6522825	N/A	N/A	13.0973	12.3064			5	2		N/A	0.567209	2220876	3884622	N/A	N/A	5.19577	4.83065
	10 min	TFO triplex	6	1		N/A	0.518874	30677440	33444300	N/A	N/A	81.2796	75.9496			6	1		N/A	0.513514	26994795	29604505	N/A	N/A	79.0243	73.2778			6	1		N/A	0.470163	42613095	44789136	N/A	N/A	95.3422	87.5521
		TFO	6	2		N/A	0.638516	7065668	9260064	N/A	N/A	18.7204	17.4928			6	2		N/A	0.621034	7165320	9419490	N/A	N/A	20.9757	19.4504			6	2		N/A	0.56299	2081814	3620904	N/A	N/A	4.65783	4.27726
	20 min	TFO triplex	7	1		N/A	0.518874	19887648	22569556	N/A	N/A	62.2077	57.0739			7	1		N/A	0.509401	21735935	24209635	N/A	N/A	66.4779	62.4846			7	1		N/A	0.467149	39834795	42074634	N/A	N/A	94.3259	88.5966
		TFO	7	2		N/A	0.637876	12082128	15186428	N/A	N/A	37.7923	34.6735			7	2		N/A	0.615159	10960550	14499275	N/A	N/A	33.5221	31.5084			7	2		N/A	0.561181	2396247	4386039	N/A	N/A	5.67414	5.32949
	30 min	TFO triplex	8	1		N/A	0.519514	14655552	17548360	N/A	N/A	46.5616	41.4906			8	1		N/A	0.507638	20185015	23053405	N/A	N/A	62.6207	59.2461			8	1		N/A	0.465943	39999729	42563556	N/A	N/A	94.6252	89.8159
		TFO	8	2		N/A	0.638516	16820052	21391476	N/A	N/A	53.4384	47.6184			8	2		N/A	0.611633	12048775	16699360	N/A	N/A	37.3793	35.365			8	2		N/A	0.557565	2272032	4376337	N/A	N/A	5.37482	5.10165
	45 min	TFO triplex	9	1		N/A	0.520793	7399112	9817284	N/A	N/A	27.8812	23.2965			9	1		N/A	0.507051	15058975	17601115	N/A	N/A	53.7249	48.5288			9	1		N/A	0.465341	40976544	43290030	N/A	N/A	93.9768	87.8308
		TFO	9	2		N/A	0.640435	19138916	23717296	N/A	N/A	72.1188	60.2598			9	2		N/A	0.610458	12970830	18023210	N/A	N/A	46.2751	41.7996			9	2		N/A	0.558168	2626302	5006526	N/A	N/A	6.02323	5.62932
	60 min	TFO triplex	10	1		N/A	0.522073	4948824	7655448	N/A	N/A	19.8267	16.7111			10	1		N/A	0.507051	14034115	16848855	N/A	N/A	53.3868	49.1846			10	1		N/A	0.463532	38606757	41141037	N/A	N/A	95.6308	88.9292
		TFO	10	2		N/A	0.641075	20011524	25557676	N/A	N/A	80.1733	67.5744			10	2		N/A	0.610458	12253515	18323215	N/A	N/A	46.6132	42.9443			10	2		N/A	0.555757	1763853	3941217	N/A	N/A	4.36915	4.06297
	TFO triplex	TFO triplex	11	1		N/A	0.522713	43848552	46016456	N/A	N/A	93.0114	86.9504			11	1		N/A	0.504113	44294745	45737205	N/A	N/A	92.8375	86.7452			11	1		N/A	0.458107	40600518	42615300	N/A	N/A	89.569	83.3401
		TFO	11	2		N/A	0.632758	3294628	5123316	N/A	N/A	6.98856	6.53315			11	2		N/A	0.599882	3417360	4946095	N/A	N/A	7.16246	6.69243			11	2		N/A	0.547318	4728255	7051002	N/A	N/A	10.431	9.70562
	TFO only		12	1		N/A	0.631478	29010072	33591412	N/A	N/A	100	85.2024			12	1		N/A	0.596945	27778085	32726790	N/A	N/A	100	86.7796			12	1		N/A	0.543098	27580875	32232690	N/A	N/A	100	90.0359
			190621-A647-70mer Mfd D7AAA WT AMPPNP CTRL 10.000s
			Lane	Band No.	Band Label	Mol. Wt. (KDa)	Relative Front	Adj. Volume (Int)	Volume (Int)	Abs. Quant.	Rel. Quant.	Band %	Lane %
	0 min	TFO triplex	1	1		N/A	0.437037	38505765	39590655	N/A	N/A	92.4886	77.9347
		TFO	1	2		N/A	0.531313	3127215	4015920	N/A	N/A	7.51139	6.3294
	0.5 min	TFO triplex	2	1		N/A	0.447811	43399225	44306200	N/A	N/A	96.5659	80.0846
		TFO	2	2		N/A	0.5367	1543380	2342040	N/A	N/A	3.43411	2.848
	1 min	TFO triplex	3	1		N/A	0.451178	38880445	39656920	N/A	N/A	96.8123	77.9183
		TFO	3	2		N/A	0.542088	1280205	1980555	N/A	N/A	3.18771	2.56559
	2.5 min	TFO triplex	4	1		N/A	0.449832	40725715	41713310	N/A	N/A	96.5265	79.2637
		TFO	4	2		N/A	0.542761	1465515	2318985	N/A	N/A	3.47351	2.8523
	5 min	TFO triplex	5	1		N/A	0.449158	39362570	40191970	N/A	N/A	96.1078	77.3128
		TFO	5	2		N/A	0.540741	1594130	2495015	N/A	N/A	3.89223	3.13106
	10 min	TFO triplex	6	1		N/A	0.449158	39670550	40500530	N/A	N/A	96.4969	78.6963
		TFO	6	2		N/A	0.542088	1440140	2270120	N/A	N/A	3.50308	2.85687
	20 min	TFO triplex	7	1		N/A	0.448485	42687130	43695605	N/A	N/A	96.3643	80.8089
		TFO	7	2		N/A	0.541414	1610515	2532715	N/A	N/A	3.63567	3.04879
	30 min	TFO triplex	8	1		N/A	0.451178	39151305	40031455	N/A	N/A	96.31	78.7784
		TFO	8	2		N/A	0.545455	1500025	2425705	N/A	N/A	3.68998	3.01828
	45 min	TFO triplex	9	1		N/A	0.452525	38102230	38886100	N/A	N/A	97.1736	74.1499
		TFO	9	2		N/A	0.549495	1108235	1775380	N/A	N/A	2.82638	2.15671
	60 min	TFO triplex	10	1		N/A	0.453872	38934385	39740440	N/A	N/A	95.5385	74.2015
		TFO	10	2		N/A	0.549495	1818155	2569835	N/A	N/A	4.46145	3.46506
	TFO triplex	TFO triplex	11	1		N/A	0.443771	38352210	39182190	N/A	N/A	82.5102	61.7111
		TFO	11	2		N/A	0.542761	8129570	9084395	N/A	N/A	17.4898	13.081
	TFO only		12	1		N/A	0.544108	20092360	21432160	N/A	N/A	100	68.3702
panel c
			191008-A647-Transloc-Mfd WT CTRL 10.000s													191011-A647-Tranloc-Mfd T710A 1 10.000s													191010-A647-Transloc-Mfd H842A 2 10.000s
			Lane	Band No.	Band Label	Mol. Wt. (KDa)	Relative Front	Adj. Volume (Int)	Volume (Int)	Abs. Quant.	Rel. Quant.	Band %	Lane %			Lane	Band No.	Band Label	Mol. Wt. (KDa)	Relative Front	Adj. Volume (Int)	Volume (Int)	Abs. Quant.	Rel. Quant.	Band %	Lane %			Lane	Band No.	Band Label	Mol. Wt. (KDa)	Relative Front	Adj. Volume (Int)	Volume (Int)	Abs. Quant.	Rel. Quant.	Band %	Lane %
	0 min	TFO triplex	1	1		N/A	0.377931	79866145	80976845	N/A	N/A	100	87.3763			1	1		N/A	0.37931	114338735	116697885	N/A	N/A	99.2675	96.064			1	1		N/A	0.221074	112717092	114235239	N/A	N/A	98.8411	93.1633
	0.5 min	TFO triplex	2	1		N/A	0.38	72083270	73176280	N/A	N/A	100	89.142			1	2		N/A	0.49931	843755	1898340	N/A	N/A	0.732538	0.708898			1	2		N/A	0.299587	1321593	2007135	N/A	N/A	1.1589	1.09233
	1 min	TFO triplex	3	1		N/A	0.37931	67897990	68963595	N/A	N/A	100	89.8039			2	1		N/A	0.38	115070985	117484945	N/A	N/A	99.9611	95.7264			2	1		N/A	0.212663	131946813	133571979	N/A	N/A	98.6243	92.6079
	2.5 min	TFO triplex	4	1		N/A	0.377241	69083655	70139255	N/A	N/A	100	89.3853			2	2		N/A	0.489647	44805	188500	N/A	N/A	0.038922	0.037273			2	2		N/A	0.293187	1840473	2645865	N/A	N/A	1.37567	1.29175
	5 min	TFO triplex	5	1		N/A	0.375172	68597905	69674530	N/A	N/A	100	89.2065			3	1		N/A	0.38	112509125	115056050	N/A	N/A	99.3919	95.8375			3	1		N/A	0.198762	110878875	112339635	N/A	N/A	98.9896	91.3575
	10 min	TFO triplex	6	1		N/A	0.374483	69208210	70305860	N/A	N/A	100	89.5609			3	2		N/A	0.512414	688315	1864700	N/A	N/A	0.608066	0.58632			3	2		N/A	0.280605	1131807	1720623	N/A	N/A	1.01045	0.93254
	20 min	TFO triplex	7	1		N/A	0.373103	70243800	71406990	N/A	N/A	100	90.3189			4	1		N/A	0.377241	112925710	115538320	N/A	N/A	99.1435	95.788			4	1		N/A	0.188316	110019621	111739116	N/A	N/A	98.961	91.4436
	30 min	TFO triplex	8	1		N/A	0.372414	69313480	70504945	N/A	N/A	100	89.4871			4	2		N/A	0.508965	975560	3116630	N/A	N/A	0.856496	0.827509			4	2		N/A	0.268729	1155072	1783368	N/A	N/A	1.03897	0.960047
	45 min	TFO triplex	9	1		N/A	0.373103	69996865	71183980	N/A	N/A	100	89.531			5	1		N/A	0.372414	113659990	116200970	N/A	N/A	99.0599	95.8952			5	1		N/A	0.177885	116587824	118284759	N/A	N/A	98.8741	91.9931
	60 min	TFO triplex	10	1		N/A	0.374483	68516850	69728760	N/A	N/A	100	88.1329			5	2		N/A	0.504828	1078655	3441720	N/A	N/A	0.940097	0.910064			5	2		N/A	0.258242	1327656	2085531	N/A	N/A	1.12594	1.04758
																6	1		N/A	0.370345	107778210	110078925	N/A	N/A	98.9433	94.8221			6	1		N/A	0.170899	126051603	127985982	N/A	N/A	99.1338	92.8301
																6	2		N/A	0.502759	1151010	3344715	N/A	N/A	1.05666	1.01265			6	2		N/A	0.251201	1101351	1681143	N/A	N/A	0.866162	0.811085
																7	1		N/A	0.368276	104586760	106927495	N/A	N/A	98.7225	94.4298			7	1		N/A	0.166667	92827632	94526259	N/A	N/A	99.1303	91.3165
																7	2		N/A	0.502069	1353430	3097345	N/A	N/A	1.27754	1.22199			7	2		N/A	0.245542	814416	1348383	N/A	N/A	0.869712	0.801158
																8	1		N/A	0.365517	108836710	111347385	N/A	N/A	98.2417	94.6992			8	1		N/A	0.169979	121894359	123755136	N/A	N/A	98.9189	92.4935
																8	2		N/A	0.502069	1947930	4524145	N/A	N/A	1.7583	1.6949			8	2		N/A	0.250171	1332168	2049717	N/A	N/A	1.08107	1.01085
																9	1		N/A	0.363448	101341660	103949195	N/A	N/A	97.9244	94.2435			9	1		N/A	0.177397	113650089	115263270	N/A	N/A	98.8391	91.0268
																9	2		N/A	0.49931	2148030	4503265	N/A	N/A	2.0756	1.99758			9	2		N/A	0.258219	1334847	2080737	N/A	N/A	1.16089	1.06913
																10	1		N/A	0.361379	91546330	93734090	N/A	N/A	97.2207	91.6005			10	1		N/A	0.18412	98599467	100111551	N/A	N/A	98.9056	91.7456
																10	2		N/A	0.495862	2617105	4943630	N/A	N/A	2.77932	2.61865			10	2		N/A	0.264203	1091058	1691013	N/A	N/A	1.09444	1.01522
			191002-A647-Transloc-Mfd WT2 10s													191011-A647-Transloc-Mfd T710A 2 10.000s													191011-A647-Transloc-Mfd H842A 2 10.000s
			Lane	Band No.	Band Label	Mol. Wt. (KDa)	Relative Front	Adj. Volume (Int)	Volume (Int)	Abs. Quant.	Rel. Quant.	Band %	Lane %			Lane	Band No.	Band Label	Mol. Wt. (KDa)	Relative Front	Adj. Volume (Int)	Volume (Int)	Abs. Quant.	Rel. Quant.	Band %	Lane %			Lane	Band No.	Band Label	Mol. Wt. (KDa)	Relative Front	Adj. Volume (Int)	Volume (Int)	Abs. Quant.	Rel. Quant.	Band %	Lane %
	0 min	TFO triplex	1	1		N/A	0.443448	78648435	80580560	N/A	N/A	98.9034	92.4578			1	1		N/A	0.412819	104235678	106373702	N/A	N/A	99.3767	94.6507			1	1		N/A	0.394483	136685104	139316100	N/A	N/A	99.2454	95.0377
		TFO	1	2		N/A	0.55931	872030	1569335	N/A	N/A	1.09661	1.02514			1	2		N/A	0.531358	653788	1724844	N/A	N/A	0.623311	0.593669			1	2		N/A	0.521379	1039256	2341656	N/A	N/A	0.754591	0.722599
	0.5 min	TFO triplex	2	1		N/A	0.444828	83383555	85616555	N/A	N/A	98.5873	93.7519			2	1		N/A	0.414197	125104334	128221434	N/A	N/A	99.6237	96.4231			2	1		N/A	0.397241	137575176	140413224	N/A	N/A	99.1244	95.402
		TFO	2	2		N/A	0.564828	1194800	2052620	N/A	N/A	1.41265	1.34337			2	2		N/A	0.544452	472602	1298962	N/A	N/A	0.376345	0.364254			2	2		N/A	0.532414	1215228	2884224	N/A	N/A	0.875585	0.842704
	1 min	TFO triplex	3	1		N/A	0.444138	75652880	77662580	N/A	N/A	98.399	92.606			3	1		N/A	0.414886	117700966	120580086	N/A	N/A	99.5288	95.9427			3	1		N/A	0.40069	122586328	125390632	N/A	N/A	99.4094	94.6906
		TFO	3	2		N/A	0.563448	1230905	2027390	N/A	N/A	1.60099	1.50674			3	2		N/A	0.545141	557282	1515772	N/A	N/A	0.471242	0.454263			3	2		N/A	0.535862	728308	1982904	N/A	N/A	0.59061	0.562574
	2.5 min	TFO triplex	4	1		N/A	0.438621	75677240	77798735	N/A	N/A	98.0691	92.5939			4	1		N/A	0.414483	110745964	113445212	N/A	N/A	99.4298	95.4202			4	1		N/A	0.402069	115450360	117924920	N/A	N/A	99.1722	94.4587
		TFO	4	2		N/A	0.561379	1490020	2322465	N/A	N/A	1.9309	1.82309			4	2		N/A	0.545517	635100	1665568	N/A	N/A	0.570205	0.54721			4	2		N/A	0.53931	963628	2398784	N/A	N/A	0.82776	0.788417
	5 min	TFO triplex	5	1		N/A	0.433103	74313225	76464300	N/A	N/A	97.4031	91.8427			5	1		N/A	0.412414	107822460	110469440	N/A	N/A	99.4263	95.4907			5	1		N/A	0.403448	117097896	119757012	N/A	N/A	99.406	94.5703
		TFO	5	2		N/A	0.555862	1981280	2831705	N/A	N/A	2.59688	2.44864			5	2		N/A	0.543448	622106	1686592	N/A	N/A	0.573663	0.550955			5	2		N/A	0.53931	699744	1818624	N/A	N/A	0.594022	0.565126
	10 min	TFO triplex	6	1		N/A	0.427586	73213255	75257610	N/A	N/A	96.3579	89.3977			6	1		N/A	0.411318	106665994	109083900	N/A	N/A	99.2796	94.3528			6	1		N/A	0.404828	110413476	112782216	N/A	N/A	99.2164	94.473
		TFO	6	2		N/A	0.552414	2767325	3682130	N/A	N/A	3.64215	3.37907			6	2		N/A	0.541753	773946	2054804	N/A	N/A	0.720352	0.684604			6	2		N/A	0.54069	872016	2208308	N/A	N/A	0.783585	0.746122
	20 min	TFO triplex	7	1		N/A	0.424828	68886745	71075665	N/A	N/A	94.8466	87.8244			7	1		N/A	0.409938	106137328	108903736	N/A	N/A	99.0086	95.603			7	1		N/A	0.405517	113082952	115561064	N/A	N/A	99.209	94.1485
		TFO	7	2		N/A	0.547586	3742885	4586060	N/A	N/A	5.15339	4.77184			7	2		N/A	0.542443	1062734	2477474	N/A	N/A	0.991356	0.957256			7	2		N/A	0.541379	901616	2539384	N/A	N/A	0.790998	0.75065
	30 min	TFO triplex	8	1		N/A	0.422759	64058680	66184090	N/A	N/A	92.4819	83.8483			8	1		N/A	0.408558	104609730	107424756	N/A	N/A	98.6591	95.2816			8	1		N/A	0.407586	111161468	113325672	N/A	N/A	99.2837	92.5797
		TFO	8	2		N/A	0.546207	5207530	6242830	N/A	N/A	7.51814	6.81629			8	2		N/A	0.541753	1421748	3032858	N/A	N/A	1.34087	1.29497			8	2		N/A	0.544138	802012	1900172	N/A	N/A	0.716316	0.667948
	45 min	TFO triplex	9	1		N/A	0.42	58255345	60331890	N/A	N/A	89.3205	80.0881			9	1		N/A	0.40884	98934126	101528984	N/A	N/A	98.4346	94.3252			9	1		N/A	0.410345	106994824	109280684	N/A	N/A	99.0459	92.4525
		TFO	9	2		N/A	0.542069	6965220	8173070	N/A	N/A	10.6795	9.57562			9	2		N/A	0.543508	1573296	3155060	N/A	N/A	1.56535	1.5			9	2		N/A	0.545517	1030672	2628480	N/A	N/A	0.954101	0.890587
	60 min	TFO triplex	10	1		N/A	0.414483	53934345	56071355	N/A	N/A	86.4159	77.5365			10	1		N/A	0.407459	87157182	89433030	N/A	N/A	97.9061	91.8504			10	1		N/A	0.411724	107220968	109464352	N/A	N/A	99.0373	92.6266
		TFO	10	2		N/A	0.537931	8478150	9844485	N/A	N/A	13.5841	12.1883			10	2		N/A	0.542127	1863982	3382382	N/A	N/A	2.09386	1.96435			10	2		N/A	0.543448	1042216	2780772	N/A	N/A	0.962669	0.900355
	TFO triplex	TFO triplex
		TFO
	TFO only
			191002-A647-Transloc-Mfd WT 3 10.000s													191011-A647-Transloc-Mfd T710A 3 10.000s													191011-A647-Transloc-Mfd H842A 3 10.000s
			Lane	Band No.	Band Label	Mol. Wt. (KDa)	Relative Front	Adj. Volume (Int)	Volume (Int)	Abs. Quant.	Rel. Quant.	Band %	Lane %			Lane	Band No.	Band Label	Mol. Wt. (KDa)	Relative Front	Adj. Volume (Int)	Volume (Int)	Abs. Quant.	Rel. Quant.	Band %	Lane %			Lane	Band No.	Band Label	Mol. Wt. (KDa)	Relative Front	Adj. Volume (Int)	Volume (Int)	Abs. Quant.	Rel. Quant.	Band %	Lane %
	0 min	TFO triplex	1	1		N/A	0.41931	76787360	78552155	N/A	N/A	98.9954	92.3878			1	1		N/A	0.409312	104658100	107092650	N/A	N/A	99.3416	95.6376			1	1		N/A	0.528276	129423300	132092700	N/A	N/A	99.3757	94.833
		TFO	1	2		N/A	0.542759	779230	1457250	N/A	N/A	1.00459	0.937542			1	2		N/A	0.530229	693680	1400120	N/A	N/A	0.658442	0.633892			1	2		N/A	0.68069	813000	1783650	N/A	N/A	0.62425	0.595714
	0.5 min	TFO triplex	2	1		N/A	0.422759	73130460	74864370	N/A	N/A	98.6727	91.602			2	1		N/A	0.410417	128154915	131197305	N/A	N/A	99.4951	96.076			2	1		N/A	0.531724	133685700	136696950	N/A	N/A	98.9078	94.9509
		TFO	2	2		N/A	0.549655	983680	1680695	N/A	N/A	1.32725	1.23214			2	2		N/A	0.541667	650325	1722020	N/A	N/A	0.50489	0.48754			2	2		N/A	0.693103	1476300	3126150	N/A	N/A	1.09224	1.04855
	1 min	TFO triplex	3	1		N/A	0.422069	71416415	73242110	N/A	N/A	98.5584	91.8359			3	1		N/A	0.409438	118154265	120871275	N/A	N/A	99.2486	95.3726			3	1		N/A	0.531724	128756550	131638050	N/A	N/A	99.1653	94.6157
		TFO	3	2		N/A	0.549655	1044580	1791910	N/A	N/A	1.44158	1.34325			3	2		N/A	0.542679	894505	2398590	N/A	N/A	0.751377	0.722033			3	2		N/A	0.692414	1083750	2508150	N/A	N/A	0.834679	0.796385
	2.5 min	TFO triplex	4	1		N/A	0.422759	71333765	73120020	N/A	N/A	98.1106	90.6611			4	1		N/A	0.407356	115790040	118256055	N/A	N/A	99.3797	94.6619			4	1		N/A	0.530345	127274400	129952200	N/A	N/A	99.0495	93.4758
		TFO	4	2		N/A	0.551724	1373730	2159195	N/A	N/A	1.88939	1.74593			4	2		N/A	0.539903	722680	1854840	N/A	N/A	0.620258	0.590813			4	2		N/A	0.691724	1221300	2669400	N/A	N/A	0.95046	0.896976
	5 min	TFO triplex	5	1		N/A	0.42	69876080	71666395	N/A	N/A	97.4581	90.3896			5	1		N/A	0.403606	110408365	112906280	N/A	N/A	99.3924	94.9646			5	1		N/A	0.528276	125492100	128200500	N/A	N/A	99.0427	93.9108
		TFO	5	2		N/A	0.548966	1822505	2699175	N/A	N/A	2.5419	2.35754			5	2		N/A	0.536061	674975	1593260	N/A	N/A	0.607629	0.580561			5	2		N/A	0.690345	1212900	2634750	N/A	N/A	0.957263	0.907662
	10 min	TFO triplex	6	1		N/A	0.417241	69702805	71545610	N/A	N/A	96.3802	89.4677			6	1		N/A	0.399168	104893145	107412955	N/A	N/A	99.3328	94.5201			6	1		N/A	0.522759	122875050	125556000	N/A	N/A	99.0107	94.6059
		TFO	6	2		N/A	0.548276	2617830	3558590	N/A	N/A	3.61976	3.36014			6	2		N/A	0.531532	704555	1584850	N/A	N/A	0.667207	0.63488			6	2		N/A	0.684138	1227750	2982150	N/A	N/A	0.989301	0.945289
	20 min	TFO triplex	7	1		N/A	0.417241	68010945	69948145	N/A	N/A	94.3843	87.3829			7	1		N/A	0.395703	107552445	110046445	N/A	N/A	98.9153	94.6213			7	1		N/A	0.521379	117876300	120663450	N/A	N/A	99.0518	93.612
		TFO	7	2		N/A	0.547586	4046515	5123575	N/A	N/A	5.61568	5.19911			7	2		N/A	0.52876	1179430	2533440	N/A	N/A	1.08471	1.03763			7	2		N/A	0.682069	1128450	2580600	N/A	N/A	0.948239	0.896164
	30 min	TFO triplex	8	1		N/A	0.417241	64754825	66775835	N/A	N/A	92.7834	85.6981			8	1		N/A	0.392659	104879225	107586955	N/A	N/A	98.7475	94.368			8	1		N/A	0.518621	120996600	123595950	N/A	N/A	99.1242	93.8333
		TFO	8	2		N/A	0.548966	5036575	5933980	N/A	N/A	7.21661	6.66553			8	2		N/A	0.527008	1330230	2714835	N/A	N/A	1.25246	1.19691			8	2		N/A	0.68069	1069050	2121300	N/A	N/A	0.875799	0.829053
	45 min	TFO triplex	9	1		N/A	0.415862	57222945	59105045	N/A	N/A	89.7446	80.2057			9	1		N/A	0.388927	98636685	101312515	N/A	N/A	98.3953	93.6348			9	1		N/A	0.515862	118000650	120558150	N/A	N/A	99.1145	93.9063
		TFO	9	2		N/A	0.546207	6539065	7609890	N/A	N/A	10.2554	9.16539			9	2		N/A	0.523875	1608630	3121415	N/A	N/A	1.60469	1.52706			9	2		N/A	0.676552	1054200	2294100	N/A	N/A	0.885474	0.838945
	60 min	TFO triplex	10	1		N/A	0.413793	49509090	51413375	N/A	N/A	86.4218	76.5368			10	1		N/A	0.384083	83838565	86012260	N/A	N/A	97.9502	89.722			10	1		N/A	0.511034	104636850	106678650	N/A	N/A	99.0315	92.0026
		TFO	10	2		N/A	0.54069	7778670	9034225	N/A	N/A	13.5782	12.0252			10	2		N/A	0.516263	1754500	3276855	N/A	N/A	2.04982	1.87762			10	2		N/A	0.664828	1023300	2257350	N/A	N/A	0.968482	0.899742
	TFO triplex	TFO triplex
		TFO
	TFO only
			191003-A647-Transloc-Mfd WT 10.000s													191010-A647-Transloc-Mfd T710A CTRL 10.000s													191011-A647-Transloc-Mfd H842A CTRL 10.000s
			Lane	Band No.	Band Label	Mol. Wt. (KDa)	Relative Front	Adj. Volume (Int)	Volume (Int)	Abs. Quant.	Rel. Quant.	Band %	Lane %			Lane	Band No.	Band Label	Mol. Wt. (KDa)	Relative Front	Adj. Volume (Int)	Volume (Int)	Abs. Quant.	Rel. Quant.	Band %	Lane %			Lane	Band No.	Band Label	Mol. Wt. (KDa)	Relative Front	Adj. Volume (Int)	Volume (Int)	Abs. Quant.	Rel. Quant.	Band %	Lane %
	0 min	TFO triplex	1	1		N/A	0.519481	182368530	185034210	N/A	N/A	100	96.0347			1	1		N/A	0.349655	59114736	60262128	N/A	N/A	100	88.7486			1	1		N/A	0.16069	138289008	139463324	N/A	N/A	99.2043	92.9141
	0.5 min	TFO triplex	2	1		N/A	0.521888	116022330	118675540	N/A	N/A	99.0059	94.7776			2	1		N/A	0.350345	64340352	65347200	N/A	N/A	100	89.9796			1	2		N/A	0.210345	1109251	1561274	N/A	N/A	0.795742	0.745288
		TFO	2	2		N/A	0.660055	1164930	2705700	N/A	N/A	0.994076	0.951621			3	1		N/A	0.353103	58167360	59138208	N/A	N/A	100	89.8463			2	1		N/A	0.156552	128867167	129799384	N/A	N/A	97.8175	90.7513
	1 min	TFO triplex	3	1		N/A	0.521918	124141895	126934450	N/A	N/A	99.0719	95.0524			4	1		N/A	0.355172	57438720	58388832	N/A	N/A	100	89.2135			2	2		N/A	0.206897	2875301	3485768	N/A	N/A	2.18252	2.02485
		TFO	3	2		N/A	0.660959	1162900	2491245	N/A	N/A	0.928057	0.890404			5	1		N/A	0.356552	56318112	57260016	N/A	N/A	100	89.7547			3	1		N/A	0.155862	118630941	119564016	N/A	N/A	98.0429	90.8076
	2.5 min	TFO triplex	4	1		N/A	0.520219	117365900	120086100	N/A	N/A	98.3546	93.5619			6	1		N/A	0.356552	56073456	57029472	N/A	N/A	100	89.0941			3	2		N/A	0.206897	2368080	2931500	N/A	N/A	1.95711	1.81268
		TFO	4	2		N/A	0.659356	1963445	3821620	N/A	N/A	1.6454	1.56522			7	1		N/A	0.357931	58495392	59424192	N/A	N/A	100	89.0237			4	1		N/A	0.152414	121980573	122934240	N/A	N/A	97.5623	90.2721
	5 min	TFO triplex	5	1		N/A	0.516815	106687955	109434835	N/A	N/A	98.0257	93.0849			8	1		N/A	0.36069	59635152	60616512	N/A	N/A	100	88.1262			4	2		N/A	0.202759	3047759	3661515	N/A	N/A	2.43765	2.2555
		TFO	5	2		N/A	0.658202	2148755	3589475	N/A	N/A	1.97429	1.87478			9	1		N/A	0.363448	59841936	61108416	N/A	N/A	100	91.8309			5	1		N/A	0.148276	121156464	122127005	N/A	N/A	97.7997	90.6287
	10 min	TFO triplex	6	1		N/A	0.513736	103604240	106499020	N/A	N/A	96.519	91.1499			10	1		N/A	0.368276	56859840	57777840	N/A	N/A	100	88.1679			5	2		N/A	0.198621	2725723	3282279	N/A	N/A	2.20025	2.03892
		TFO	6	2		N/A	0.655907	3736505	5763460	N/A	N/A	3.48097	3.28734																6	1		N/A	0.145517	121371822	122351658	N/A	N/A	97.2197	90.0295
	20 min	TFO triplex	7	1		N/A	0.512028	98345380	101597005	N/A	N/A	94.2228	88.139																6	2		N/A	0.195862	3471039	4098666	N/A	N/A	2.78033	2.5747
		TFO	7	2		N/A	0.65567	6029970	8464085	N/A	N/A	5.7772	5.40418																7	1		N/A	0.141379	128953396	129996295	N/A	N/A	97.8154	90.6049
	30 min	TFO triplex	8	1		N/A	0.509979	79227130	82113790	N/A	N/A	91.9998	83.1179																7	2		N/A	0.192414	2880020	3471039	N/A	N/A	2.18459	2.02355
		TFO	8	2		N/A	0.655884	6889530	9402380	N/A	N/A	8.00023	7.22787																8	1		N/A	0.138621	120993444	122087966	N/A	N/A	96.7548	90.4425
	45 min	TFO triplex	9	1		N/A	0.508953	77727105	81055870	N/A	N/A	90.0196	81.0908																8	2		N/A	0.190345	4058197	4790643	N/A	N/A	3.24522	3.0335
		TFO	9	2		N/A	0.656336	8617495	11497920	N/A	N/A	9.98035	8.99042																9	1		N/A	0.137241	125628789	126714874	N/A	N/A	96.8497	90.5702
	60 min	TFO triplex	10	1		N/A	0.505169	67316395	70497695	N/A	N/A	86.6502	77.5478																9	2		N/A	0.188966	4086368	4739735	N/A	N/A	3.15026	2.94601
		TFO	10	2		N/A	0.654721	10371125	13653635	N/A	N/A	13.3498	11.9474																10	1		N/A	0.135862	122326633	123305039	N/A	N/A	97.2992	89.73
																													10	2		N/A	0.188276	3395535	4089085	N/A	N/A	2.70082	2.49072
																													12	1		N/A	0.193103	1604603	1702415	N/A	N/A	100	7.27304
	TFO only		191010-A647-Transloc-Mfd WT AMPPNP 10.000s
			Lane	Band No.	Band Label	Mol. Wt. (KDa)	Relative Front	Adj. Volume (Int)	Volume (Int)	Abs. Quant.	Rel. Quant.	Band %	Lane %
	0 min	TFO triplex	1	1		N/A	0.542679	73943598	75613984	N/A	N/A	99.1506	93.3872
		TFO	1	2		N/A	0.666898	633494	1295020	N/A	N/A	0.849449	0.800072
	0.5 min	TFO triplex	2	1		N/A	0.549931	72185466	73629990	N/A	N/A	99.0963	90.979
		TFO	2	2		N/A	0.675451	658314	1268740	N/A	N/A	0.903734	0.829707
	1 min	TFO triplex	3	1		N/A	0.551318	66478618	67929712	N/A	N/A	99.0227	91.7215
		TFO	3	2		N/A	0.676144	656124	1350792	N/A	N/A	0.977324	0.905264
	2.5 min	TFO triplex	4	1		N/A	0.549237	65129140	66610456	N/A	N/A	98.8653	91.6834
		TFO	4	2		N/A	0.67337	747520	1654326	N/A	N/A	1.13473	1.0523
	5 min	TFO triplex	5	1		N/A	0.548164	64795676	66191144	N/A	N/A	98.8626	90.8997
		TFO	5	2		N/A	0.67429	745476	1667320	N/A	N/A	1.13742	1.0458
	10 min	TFO triplex	6	1		N/A	0.544006	65670070	67128902	N/A	N/A	98.8363	91.2365
		TFO	6	2		N/A	0.670132	773216	1713456	N/A	N/A	1.16372	1.07424
	20 min	TFO triplex	7	1		N/A	0.540541	63239170	64784288	N/A	N/A	99.0322	92.0526
		TFO	7	2		N/A	0.665281	618018	1424668	N/A	N/A	0.967813	0.899603
	30 min	TFO triplex	8	1		N/A	0.538089	65524362	66939102	N/A	N/A	99.105	90.914
		TFO	8	2		N/A	0.664127	591738	1247278	N/A	N/A	0.894998	0.821027
	45 min	TFO triplex	9	1		N/A	0.536011	61414170	62822924	N/A	N/A	98.9793	90.9259
		TFO	9	2		N/A	0.661357	633348	1456788	N/A	N/A	1.02075	0.937695
	60 min	TFO triplex	10	1		N/A	0.531163	57189952	58479716	N/A	N/A	98.9024	90.448
		TFO	10	2		N/A	0.657895	634662	1650530	N/A	N/A	1.09756	1.00374
panel d
panel e
panel f
			Mfd WT #1							Mfd WT +DNA #1							Mfd D7AAA T710A #1							Mfd D7AAA T710A +DNA #1							Mfd D7AAA H842A #1							Mfd D7AAA H842A +DNA #1
	ATP		0	0.25	0.5	1	2	4	8	0	0.25	0.5	1	2	4	8	0	0.25	0.5	1	2	4	8	0	0.25	0.5	1	2	4	8	0	0.25	0.5	1	2	4	8	0	0.25	0.5	1	2	4	8
	Time	time (min)	A1	A2	A3	A4	A5	A6	A7	B1	B2	B3	B4	B5	B6	B7	E1	E2	E3	E4	E5	E6	E7	F1	F2	F3	F4	F5	F6	F7	G1	G2	G3	G4	G5	G6	G7	H1	H2	H3	H4	H5	H6	H8
	00:00:32	0.533333	0.471	0.47	0.463	0.475	0.459	0.457	0.46	0.448	0.453	0.477	0.461	0.472	0.459	0.46	0.451	0.452	0.452	0.447	0.447	0.415	0.364	0.459	0.45	0.443	0.453	0.472	0.477	0.458	0.434	0.437	0.448	0.476	0.463	0.47	0.47	0.455	0.434	0.455	0.44	0.447	0.453	0.436
	00:01:22	1.36667	0.47	0.469	0.461	0.475	0.459	0.457	0.46	0.448	0.453	0.474	0.461	0.472	0.458	0.459	0.451	0.451	0.451	0.446	0.447	0.416	0.364	0.458	0.449	0.443	0.452	0.467	0.474	0.457	0.434	0.436	0.447	0.474	0.463	0.467	0.468	0.453	0.434	0.454	0.439	0.445	0.452	0.434
	00:02:12	2.2	0.469	0.469	0.461	0.473	0.457	0.456	0.458	0.448	0.453	0.473	0.461	0.471	0.456	0.457	0.45	0.451	0.45	0.445	0.446	0.416	0.364	0.457	0.448	0.441	0.451	0.466	0.471	0.456	0.433	0.436	0.445	0.472	0.462	0.465	0.467	0.451	0.433	0.453	0.437	0.443	0.45	0.432
	00:03:02	3.03333	0.469	0.468	0.46	0.472	0.457	0.455	0.457	0.447	0.452	0.472	0.46	0.47	0.455	0.456	0.45	0.45	0.449	0.445	0.445	0.415	0.363	0.456	0.447	0.44	0.45	0.464	0.469	0.455	0.433	0.435	0.444	0.47	0.457	0.463	0.466	0.45	0.432	0.452	0.437	0.442	0.449	0.431
	00:03:52	3.86667	0.468	0.467	0.458	0.471	0.456	0.455	0.457	0.446	0.451	0.471	0.459	0.469	0.455	0.456	0.449	0.45	0.448	0.444	0.444	0.415	0.363	0.455	0.447	0.439	0.449	0.462	0.466	0.454	0.432	0.434	0.443	0.469	0.456	0.461	0.464	0.448	0.432	0.451	0.436	0.442	0.449	0.43
	00:04:42	4.7	0.467	0.465	0.457	0.47	0.455	0.454	0.456	0.445	0.45	0.47	0.458	0.468	0.454	0.454	0.448	0.449	0.447	0.445	0.444	0.415	0.363	0.453	0.446	0.438	0.449	0.46	0.465	0.453	0.431	0.433	0.442	0.467	0.455	0.46	0.463	0.446	0.432	0.449	0.436	0.441	0.448	0.428
	00:05:32	5.53333	0.465	0.464	0.457	0.469	0.454	0.453	0.455	0.445	0.45	0.47	0.457	0.467	0.453	0.454	0.447	0.448	0.447	0.444	0.444	0.415	0.363	0.452	0.446	0.437	0.449	0.459	0.464	0.453	0.431	0.432	0.442	0.465	0.454	0.458	0.461	0.446	0.431	0.448	0.436	0.441	0.448	0.428
	00:10:30	10.5	0.483	0.476	0.466	0.472	0.435	0.402	0.354	0.469	0.477	0.472	0.446	0.445	0.405	0.356	0.461	0.456	0.448	0.436	0.424	0.432	0.245	0.469	0.454	0.44	0.444	0.437	0.418	0.452	0.449	0.446	0.447	0.462	0.444	0.406	0.338	0.464	0.443	0.454	0.423	0.415	0.388	0.338
	00:11:20	11.3333	0.484	0.473	0.461	0.469	0.431	0.4	0.348	0.467	0.476	0.469	0.446	0.442	0.402	0.35	0.46	0.454	0.446	0.432	0.42	0.432	0.237	0.469	0.452	0.437	0.441	0.431	0.408	0.448	0.447	0.444	0.447	0.459	0.442	0.401	0.33	0.462	0.442	0.452	0.42	0.412	0.387	0.331
	00:12:10	12.1667	0.482	0.471	0.46	0.468	0.43	0.399	0.342	0.466	0.476	0.468	0.444	0.44	0.398	0.337	0.459	0.453	0.444	0.429	0.416	0.43	0.236	0.466	0.451	0.435	0.439	0.428	0.404	0.444	0.446	0.443	0.445	0.458	0.439	0.397	0.327	0.46	0.441	0.45	0.418	0.409	0.389	0.326
	00:13:00	13	0.48	0.47	0.46	0.467	0.428	0.398	0.339	0.464	0.475	0.467	0.443	0.44	0.397	0.335	0.458	0.451	0.441	0.426	0.413	0.427	0.227	0.465	0.451	0.433	0.436	0.425	0.402	0.442	0.445	0.441	0.444	0.456	0.437	0.393	0.325	0.459	0.439	0.449	0.416	0.406	0.389	0.319
	00:13:50	13.8333	0.48	0.47	0.458	0.467	0.427	0.396	0.34	0.463	0.474	0.466	0.443	0.439	0.395	0.335	0.458	0.45	0.439	0.425	0.41	0.423	0.219	0.464	0.45	0.431	0.434	0.422	0.399	0.439	0.445	0.44	0.443	0.454	0.434	0.391	0.323	0.458	0.438	0.448	0.415	0.405	0.388	0.313
	00:14:40	14.6667	0.479	0.468	0.457	0.466	0.425	0.394	0.336	0.462	0.473	0.465	0.442	0.437	0.394	0.332	0.457	0.449	0.438	0.422	0.407	0.42	0.215	0.463	0.449	0.429	0.432	0.419	0.396	0.437	0.445	0.439	0.441	0.452	0.43	0.39	0.32	0.457	0.437	0.446	0.414	0.403	0.388	0.308
	00:15:30	15.5	0.478	0.467	0.458	0.465	0.424	0.392	0.328	0.461	0.473	0.464	0.441	0.436	0.392	0.327	0.457	0.448	0.436	0.42	0.405	0.417	0.211	0.461	0.447	0.427	0.43	0.416	0.393	0.434	0.444	0.438	0.44	0.449	0.427	0.388	0.311	0.456	0.436	0.444	0.413	0.402	0.386	0.305
	00:16:20	16.3333	0.476	0.466	0.456	0.464	0.423	0.391	0.324	0.46	0.472	0.464	0.44	0.435	0.391	0.327	0.456	0.446	0.435	0.418	0.403	0.415	0.208	0.461	0.447	0.426	0.427	0.413	0.391	0.432	0.444	0.437	0.438	0.448	0.425	0.388	0.305	0.456	0.435	0.442	0.412	0.401	0.38	0.297
	00:17:10	17.1667	0.476	0.465	0.457	0.463	0.422	0.39	0.324	0.459	0.471	0.463	0.439	0.433	0.39	0.321	0.456	0.446	0.433	0.416	0.4	0.412	0.204	0.461	0.445	0.424	0.425	0.411	0.389	0.429	0.443	0.436	0.437	0.446	0.423	0.387	0.302	0.455	0.434	0.441	0.411	0.4	0.37	0.278
	00:18:00	18	0.474	0.465	0.454	0.463	0.421	0.39	0.324	0.458	0.47	0.462	0.439	0.433	0.391	0.321	0.455	0.447	0.431	0.415	0.398	0.408	0.202	0.461	0.444	0.422	0.423	0.409	0.388	0.426	0.443	0.435	0.435	0.445	0.421	0.385	0.3	0.455	0.434	0.439	0.41	0.398	0.363	0.267
	00:18:50	18.8333	0.475	0.464	0.455	0.462	0.42	0.389	0.324	0.457	0.469	0.461	0.438	0.431	0.39	0.32	0.455	0.445	0.43	0.413	0.395	0.404	0.199	0.46	0.443	0.421	0.421	0.408	0.388	0.424	0.443	0.434	0.435	0.443	0.42	0.383	0.298	0.454	0.433	0.438	0.409	0.396	0.359	0.262
	00:19:40	19.6667	0.472	0.463	0.454	0.461	0.419	0.388	0.323	0.457	0.469	0.46	0.438	0.431	0.391	0.319	0.455	0.445	0.428	0.411	0.393	0.4	0.196	0.459	0.44	0.419	0.419	0.406	0.386	0.421	0.443	0.433	0.433	0.442	0.418	0.382	0.296	0.454	0.432	0.437	0.408	0.396	0.356	0.258
	00:20:30	20.5	0.473	0.462	0.453	0.461	0.418	0.386	0.323	0.457	0.468	0.459	0.438	0.43	0.392	0.318	0.455	0.445	0.427	0.41	0.391	0.397	0.193	0.458	0.44	0.418	0.418	0.406	0.385	0.418	0.442	0.433	0.432	0.441	0.416	0.377	0.293	0.453	0.431	0.436	0.407	0.394	0.352	0.254
	00:21:20	21.3333	0.471	0.461	0.452	0.46	0.416	0.385	0.322	0.456	0.467	0.458	0.437	0.429	0.391	0.317	0.455	0.444	0.425	0.409	0.39	0.393	0.189	0.458	0.439	0.417	0.416	0.404	0.383	0.415	0.442	0.432	0.431	0.44	0.415	0.364	0.289	0.453	0.431	0.435	0.406	0.389	0.349	0.25
	00:22:10	22.1667	0.471	0.461	0.451	0.459	0.415	0.385	0.321	0.455	0.467	0.457	0.436	0.428	0.39	0.316	0.455	0.442	0.424	0.407	0.389	0.389	0.186	0.457	0.439	0.416	0.415	0.402	0.378	0.412	0.442	0.432	0.43	0.439	0.413	0.357	0.286	0.452	0.43	0.434	0.404	0.381	0.345	0.246
	00:23:00	23	0.47	0.459	0.45	0.458	0.414	0.387	0.32	0.454	0.466	0.456	0.435	0.428	0.391	0.315	0.455	0.441	0.423	0.406	0.388	0.386	0.182	0.457	0.437	0.415	0.413	0.4	0.376	0.409	0.442	0.432	0.43	0.438	0.412	0.353	0.283	0.452	0.43	0.433	0.403	0.376	0.342	0.242
	00:23:50	23.8333	0.468	0.458	0.451	0.457	0.413	0.387	0.319	0.453	0.465	0.455	0.435	0.427	0.393	0.314	0.455	0.44	0.423	0.404	0.386	0.383	0.179	0.456	0.437	0.415	0.411	0.398	0.376	0.407	0.442	0.432	0.429	0.437	0.411	0.35	0.279	0.453	0.43	0.432	0.398	0.372	0.341	0.238
	00:24:40	24.6667	0.468	0.457	0.448	0.456	0.412	0.386	0.319	0.452	0.464	0.453	0.434	0.426	0.395	0.313	0.455	0.439	0.421	0.401	0.383	0.379	0.175	0.456	0.435	0.412	0.409	0.397	0.369	0.404	0.442	0.432	0.428	0.435	0.41	0.347	0.276	0.453	0.429	0.431	0.391	0.369	0.337	0.234
	00:25:30	25.5	0.466	0.456	0.448	0.455	0.412	0.381	0.317	0.452	0.464	0.453	0.434	0.424	0.379	0.312	0.454	0.437	0.42	0.399	0.382	0.376	0.172	0.456	0.434	0.411	0.408	0.396	0.356	0.401	0.442	0.431	0.427	0.434	0.405	0.345	0.273	0.453	0.429	0.43	0.387	0.366	0.333	0.23
	00:26:20	26.3333	0.466	0.455	0.446	0.453	0.412	0.377	0.315	0.451	0.463	0.453	0.434	0.424	0.373	0.31	0.453	0.437	0.419	0.398	0.379	0.372	0.168	0.456	0.432	0.409	0.406	0.39	0.349	0.398	0.441	0.431	0.426	0.433	0.396	0.342	0.269	0.454	0.428	0.429	0.385	0.363	0.332	0.226
	00:27:10	27.1667	0.465	0.454	0.445	0.452	0.414	0.375	0.314	0.45	0.462	0.452	0.433	0.425	0.372	0.31	0.452	0.435	0.417	0.396	0.377	0.369	0.166	0.456	0.432	0.406	0.403	0.38	0.345	0.395	0.441	0.43	0.425	0.431	0.387	0.339	0.266	0.454	0.427	0.429	0.384	0.361	0.329	0.222
	00:28:00	28	0.464	0.452	0.444	0.451	0.415	0.373	0.313	0.449	0.461	0.452	0.43	0.426	0.372	0.308	0.451	0.434	0.416	0.393	0.366	0.365	0.165	0.457	0.43	0.403	0.398	0.374	0.342	0.392	0.441	0.43	0.424	0.427	0.382	0.336	0.263	0.454	0.423	0.428	0.382	0.359	0.325	0.218
	00:28:50	28.8333	0.463	0.452	0.443	0.451	0.412	0.372	0.312	0.449	0.46	0.451	0.428	0.424	0.372	0.307	0.449	0.431	0.414	0.387	0.359	0.36	0.164	0.457	0.427	0.399	0.394	0.37	0.339	0.389	0.44	0.429	0.423	0.422	0.379	0.334	0.26	0.453	0.419	0.426	0.38	0.356	0.322	0.214
	00:29:40	29.6667	0.463	0.451	0.443	0.451	0.406	0.371	0.311	0.448	0.459	0.45	0.427	0.418	0.371	0.306	0.448	0.429	0.412	0.382	0.355	0.356	0.164	0.457	0.423	0.396	0.389	0.367	0.336	0.386	0.439	0.428	0.422	0.417	0.376	0.331	0.256	0.453	0.417	0.422	0.379	0.354	0.32	0.21
	00:30:30	30.5	0.459	0.45	0.443	0.45	0.403	0.371	0.31	0.447	0.459	0.449	0.427	0.415	0.37	0.305	0.448	0.426	0.41	0.378	0.352	0.355	0.164	0.457	0.42	0.394	0.386	0.364	0.333	0.383	0.438	0.426	0.42	0.415	0.373	0.328	0.253	0.452	0.416	0.417	0.377	0.352	0.316	0.206
	00:31:20	31.3333	0.459	0.45	0.442	0.449	0.403	0.371	0.309	0.446	0.457	0.45	0.426	0.414	0.369	0.304	0.448	0.423	0.406	0.376	0.349	0.358	0.163	0.457	0.419	0.392	0.383	0.361	0.329	0.38	0.436	0.423	0.417	0.413	0.371	0.325	0.25	0.45	0.415	0.414	0.375	0.349	0.314	0.202
	00:32:10	32.1667	0.459	0.45	0.443	0.447	0.402	0.37	0.307	0.445	0.456	0.45	0.425	0.413	0.368	0.303	0.448	0.42	0.403	0.374	0.346	0.359	0.163	0.456	0.418	0.39	0.38	0.359	0.326	0.377	0.435	0.419	0.413	0.411	0.369	0.322	0.246	0.446	0.415	0.412	0.373	0.347	0.31	0.198
	00:33:00	33	0.456	0.451	0.445	0.446	0.401	0.367	0.306	0.445	0.456	0.45	0.424	0.412	0.367	0.302	0.448	0.419	0.399	0.372	0.343	0.357	0.163	0.455	0.416	0.388	0.378	0.356	0.323	0.374	0.434	0.418	0.411	0.409	0.367	0.32	0.243	0.443	0.414	0.411	0.371	0.344	0.307	0.194
	00:33:50	33.8333	0.456	0.452	0.444	0.445	0.4	0.366	0.305	0.446	0.455	0.45	0.424	0.411	0.366	0.301	0.447	0.418	0.397	0.37	0.341	0.349	0.163	0.454	0.415	0.386	0.375	0.354	0.32	0.371	0.434	0.417	0.41	0.408	0.365	0.317	0.24	0.443	0.413	0.41	0.37	0.343	0.304	0.191
	00:34:40	34.6667	0.457	0.452	0.44	0.444	0.4	0.365	0.304	0.446	0.454	0.451	0.423	0.41	0.365	0.299	0.446	0.417	0.394	0.368	0.338	0.353	0.163	0.451	0.414	0.385	0.373	0.351	0.317	0.368	0.433	0.415	0.408	0.406	0.362	0.314	0.237	0.442	0.412	0.409	0.368	0.339	0.304	0.187
	00:35:30	35.5	0.457	0.452	0.438	0.443	0.399	0.364	0.303	0.446	0.454	0.45	0.422	0.41	0.364	0.298	0.446	0.416	0.393	0.365	0.335	0.35	0.163	0.448	0.413	0.383	0.371	0.348	0.314	0.365	0.432	0.415	0.407	0.405	0.36	0.311	0.234	0.441	0.411	0.408	0.366	0.337	0.301	0.183
	00:36:20	36.3333	0.458	0.449	0.437	0.442	0.398	0.363	0.301	0.447	0.454	0.444	0.422	0.409	0.363	0.297	0.446	0.415	0.391	0.363	0.332	0.346	0.164	0.447	0.412	0.381	0.368	0.346	0.311	0.362	0.432	0.414	0.406	0.403	0.358	0.308	0.231	0.441	0.41	0.407	0.365	0.335	0.297	0.18
	00:37:10	37.1667	0.458	0.447	0.437	0.442	0.397	0.362	0.3	0.447	0.453	0.44	0.421	0.408	0.362	0.296	0.445	0.415	0.389	0.361	0.329	0.34	0.164	0.447	0.411	0.38	0.366	0.343	0.308	0.359	0.432	0.413	0.406	0.401	0.356	0.305	0.227	0.441	0.409	0.405	0.363	0.333	0.293	0.178
	00:38:00	38	0.457	0.446	0.436	0.441	0.396	0.361	0.299	0.444	0.453	0.439	0.42	0.407	0.361	0.295	0.445	0.414	0.388	0.358	0.327	0.335	0.163	0.446	0.41	0.378	0.364	0.341	0.304	0.356	0.432	0.412	0.405	0.399	0.354	0.302	0.223	0.44	0.408	0.404	0.361	0.33	0.29	0.177
	00:38:50	38.8333	0.454	0.446	0.436	0.441	0.396	0.361	0.298	0.441	0.452	0.439	0.42	0.406	0.36	0.294	0.444	0.413	0.385	0.356	0.324	0.334	0.163	0.446	0.409	0.376	0.362	0.338	0.301	0.353	0.431	0.412	0.404	0.398	0.351	0.299	0.22	0.44	0.407	0.403	0.359	0.328	0.287	0.176
	00:39:40	39.6667	0.453	0.445	0.435	0.44	0.395	0.36	0.297	0.44	0.452	0.439	0.419	0.406	0.36	0.293	0.444	0.412	0.384	0.354	0.321	0.332	0.163	0.446	0.408	0.375	0.359	0.335	0.298	0.35	0.431	0.41	0.402	0.396	0.349	0.297	0.217	0.439	0.406	0.402	0.357	0.326	0.283	0.176
	00:40:30	40.5	0.454	0.445	0.435	0.439	0.394	0.359	0.295	0.439	0.451	0.439	0.419	0.405	0.359	0.292	0.443	0.411	0.382	0.352	0.319	0.33	0.163	0.446	0.406	0.373	0.357	0.333	0.295	0.347	0.431	0.409	0.401	0.394	0.347	0.294	0.214	0.439	0.406	0.4	0.356	0.323	0.28	0.176
	00:41:20	41.3333	0.456	0.444	0.434	0.438	0.393	0.357	0.294	0.439	0.451	0.438	0.419	0.404	0.358	0.291	0.443	0.409	0.38	0.349	0.316	0.327	0.164	0.446	0.406	0.372	0.355	0.33	0.292	0.344	0.43	0.409	0.4	0.393	0.345	0.291	0.21	0.438	0.405	0.399	0.354	0.32	0.278	0.176
	00:42:10	42.1667	0.455	0.444	0.434	0.438	0.392	0.357	0.293	0.438	0.451	0.437	0.418	0.403	0.357	0.289	0.443	0.407	0.378	0.347	0.313	0.325	0.164	0.445	0.404	0.37	0.353	0.327	0.289	0.341	0.43	0.408	0.399	0.391	0.343	0.288	0.207	0.438	0.404	0.398	0.352	0.318	0.274	0.175
	00:43:00	43	0.453	0.443	0.432	0.437	0.392	0.356	0.292	0.438	0.45	0.436	0.417	0.402	0.356	0.288	0.442	0.406	0.377	0.345	0.31	0.323	0.164	0.444	0.403	0.368	0.35	0.325	0.285	0.338	0.43	0.407	0.398	0.389	0.34	0.285	0.204	0.438	0.403	0.396	0.35	0.316	0.271	0.175
	00:43:50	43.8333	0.454	0.443	0.432	0.436	0.391	0.355	0.29	0.438	0.45	0.436	0.416	0.402	0.355	0.287	0.442	0.405	0.375	0.343	0.307	0.32	0.164	0.444	0.402	0.367	0.348	0.322	0.282	0.335	0.429	0.407	0.397	0.388	0.338	0.282	0.2	0.437	0.402	0.395	0.349	0.313	0.269	0.175
	00:44:40	44.6667	0.453	0.443	0.432	0.436	0.39	0.354	0.289	0.437	0.449	0.436	0.416	0.401	0.354	0.286	0.442	0.403	0.374	0.341	0.304	0.318	0.164	0.443	0.403	0.365	0.346	0.319	0.279	0.332	0.429	0.406	0.395	0.386	0.336	0.28	0.197	0.436	0.401	0.393	0.347	0.311	0.265	0.175
	00:45:30	45.5	0.452	0.442	0.431	0.435	0.39	0.353	0.288	0.437	0.449	0.435	0.416	0.4	0.353	0.285	0.442	0.402	0.372	0.339	0.302	0.316	0.164	0.442	0.4	0.364	0.344	0.317	0.276	0.329	0.429	0.405	0.394	0.384	0.333	0.277	0.194	0.436	0.401	0.392	0.345	0.309	0.262	0.175
	00:46:20	46.3333	0.451	0.442	0.43	0.434	0.389	0.352	0.287	0.436	0.448	0.434	0.415	0.399	0.352	0.284	0.441	0.401	0.37	0.336	0.299	0.314	0.164	0.442	0.4	0.362	0.341	0.314	0.273	0.326	0.429	0.404	0.393	0.382	0.331	0.274	0.191	0.436	0.4	0.391	0.344	0.306	0.259	0.175
	00:47:10	47.1667	0.45	0.442	0.43	0.434	0.388	0.352	0.286	0.437	0.447	0.434	0.414	0.398	0.351	0.283	0.441	0.399	0.368	0.334	0.296	0.312	0.164	0.442	0.398	0.36	0.339	0.312	0.27	0.323	0.428	0.404	0.392	0.38	0.329	0.271	0.188	0.436	0.399	0.39	0.342	0.304	0.256	0.175
	00:48:00	48	0.451	0.441	0.429	0.433	0.387	0.351	0.284	0.436	0.447	0.434	0.414	0.397	0.35	0.281	0.44	0.398	0.367	0.332	0.293	0.31	0.164	0.441	0.397	0.359	0.337	0.309	0.267	0.32	0.428	0.403	0.391	0.378	0.327	0.269	0.185	0.435	0.398	0.389	0.34	0.301	0.254	0.175
	00:48:50	48.8333	0.451	0.441	0.429	0.432	0.386	0.35	0.283	0.436	0.446	0.433	0.413	0.397	0.349	0.28	0.439	0.397	0.365	0.33	0.291	0.308	0.164	0.441	0.396	0.357	0.334	0.306	0.264	0.317	0.427	0.402	0.389	0.377	0.325	0.266	0.182	0.435	0.397	0.387	0.338	0.299	0.251	0.175
	00:49:40	49.6667	0.45	0.44	0.428	0.431	0.386	0.348	0.282	0.435	0.446	0.432	0.412	0.396	0.348	0.279	0.439	0.396	0.363	0.327	0.288	0.306	0.165	0.441	0.395	0.355	0.332	0.304	0.261	0.314	0.427	0.401	0.388	0.375	0.323	0.263	0.179	0.435	0.397	0.386	0.337	0.296	0.247	0.175
	00:50:30	50.5	0.449	0.439	0.428	0.431	0.385	0.348	0.281	0.435	0.446	0.432	0.412	0.395	0.348	0.278	0.441	0.395	0.362	0.325	0.285	0.305	0.164	0.441	0.395	0.354	0.33	0.301	0.258	0.311	0.427	0.401	0.387	0.373	0.321	0.26	0.178	0.434	0.396	0.385	0.335	0.294	0.245	0.175
	00:51:20	51.3333	0.449	0.439	0.428	0.43	0.384	0.346	0.279	0.435	0.445	0.432	0.411	0.395	0.347	0.277	0.439	0.394	0.36	0.323	0.282	0.303	0.164	0.44	0.394	0.352	0.328	0.298	0.255	0.308	0.427	0.4	0.386	0.372	0.32	0.258	0.176	0.434	0.395	0.384	0.334	0.292	0.242	0.175
	00:52:10	52.1667	0.448	0.439	0.427	0.43	0.383	0.345	0.278	0.434	0.444	0.431	0.41	0.394	0.346	0.276	0.439	0.393	0.359	0.321	0.279	0.301	0.164	0.44	0.392	0.35	0.326	0.296	0.251	0.304	0.426	0.399	0.385	0.37	0.318	0.255	0.175	0.434	0.394	0.382	0.332	0.289	0.239	0.175
	00:53:00	53	0.447	0.438	0.426	0.429	0.383	0.345	0.277	0.434	0.444	0.43	0.41	0.393	0.345	0.275	0.439	0.392	0.357	0.318	0.276	0.299	0.164	0.439	0.391	0.349	0.323	0.293	0.248	0.302	0.426	0.399	0.384	0.368	0.316	0.252	0.175	0.433	0.393	0.381	0.33	0.287	0.235	0.175
	00:53:50	53.8333	0.447	0.437	0.425	0.428	0.382	0.343	0.276	0.434	0.443	0.43	0.409	0.392	0.344	0.273	0.438	0.39	0.355	0.316	0.273	0.297	0.164	0.439	0.39	0.347	0.321	0.29	0.245	0.298	0.426	0.398	0.383	0.367	0.314	0.249	0.174	0.433	0.392	0.38	0.329	0.284	0.231	0.175
	00:54:40	54.6667	0.448	0.437	0.425	0.428	0.381	0.343	0.275	0.433	0.443	0.429	0.409	0.391	0.343	0.272	0.437	0.389	0.353	0.314	0.27	0.296	0.164	0.439	0.389	0.346	0.319	0.288	0.242	0.295	0.425	0.397	0.382	0.365	0.313	0.246	0.174	0.432	0.391	0.378	0.327	0.282	0.229	0.175
	00:55:30	55.5	0.447	0.436	0.425	0.427	0.38	0.342	0.273	0.433	0.443	0.428	0.408	0.39	0.342	0.271	0.437	0.388	0.352	0.311	0.267	0.294	0.164	0.439	0.388	0.344	0.316	0.285	0.239	0.292	0.425	0.396	0.381	0.363	0.31	0.244	0.174	0.432	0.39	0.377	0.325	0.28	0.225	0.175
	00:56:20	56.3333	0.446	0.436	0.424	0.426	0.379	0.341	0.272	0.433	0.442	0.426	0.407	0.39	0.341	0.27	0.437	0.387	0.35	0.309	0.265	0.292	0.164	0.438	0.387	0.342	0.314	0.282	0.236	0.29	0.425	0.395	0.38	0.362	0.308	0.241	0.174	0.432	0.39	0.376	0.323	0.277	0.223	0.175
	00:57:10	57.1667	0.445	0.435	0.423	0.426	0.378	0.339	0.271	0.432	0.441	0.426	0.407	0.389	0.34	0.269	0.437	0.386	0.348	0.307	0.262	0.29	0.164	0.437	0.384	0.341	0.311	0.28	0.233	0.286	0.424	0.394	0.378	0.36	0.305	0.238	0.175	0.432	0.388	0.374	0.322	0.275	0.22	0.175
	00:58:00	58	0.444	0.435	0.422	0.425	0.378	0.338	0.27	0.432	0.441	0.427	0.406	0.388	0.339	0.268	0.437	0.385	0.347	0.305	0.259	0.289	0.164	0.437	0.385	0.339	0.309	0.278	0.23	0.283	0.424	0.394	0.377	0.358	0.302	0.235	0.174	0.431	0.388	0.373	0.32	0.273	0.218	0.175
	00:58:50	58.8333	0.444	0.435	0.422	0.424	0.377	0.337	0.269	0.431	0.441	0.426	0.406	0.387	0.339	0.267	0.436	0.384	0.346	0.303	0.256	0.287	0.164	0.437	0.383	0.337	0.307	0.274	0.226	0.281	0.424	0.393	0.376	0.357	0.299	0.233	0.174	0.431	0.387	0.372	0.318	0.27	0.216	0.175
	00:59:40	59.6667	0.443	0.434	0.421	0.424	0.376	0.337	0.267	0.431	0.44	0.425	0.405	0.387	0.338	0.265	0.435	0.383	0.344	0.301	0.254	0.285	0.164	0.437	0.381	0.336	0.305	0.272	0.223	0.278	0.424	0.392	0.375	0.355	0.296	0.23	0.174	0.43	0.386	0.37	0.316	0.268	0.213	0.175
	01:00:30	60.5	0.443	0.434	0.421	0.423	0.375	0.336	0.266	0.43	0.44	0.423	0.404	0.386	0.337	0.264	0.435	0.381	0.342	0.298	0.25	0.283	0.164	0.437	0.381	0.334	0.303	0.269	0.22	0.275	0.423	0.392	0.374	0.353	0.293	0.227	0.174	0.43	0.385	0.369	0.314	0.266	0.21	0.175
	01:01:20	61.3333	0.442	0.433	0.421	0.422	0.375	0.335	0.265	0.43	0.439	0.424	0.404	0.385	0.336	0.263	0.435	0.38	0.341	0.296	0.247	0.281	0.164	0.436	0.381	0.333	0.3	0.266	0.217	0.272	0.423	0.391	0.373	0.352	0.29	0.224	0.174	0.429	0.385	0.368	0.313	0.263	0.207	0.175
	01:02:10	62.1667	0.442	0.433	0.42	0.422	0.374	0.334	0.264	0.43	0.439	0.425	0.403	0.385	0.335	0.262	0.435	0.379	0.339	0.294	0.245	0.28	0.164	0.436	0.38	0.331	0.298	0.264	0.214	0.269	0.423	0.39	0.372	0.35	0.287	0.221	0.174	0.429	0.384	0.367	0.311	0.261	0.204	0.175
	01:03:00	63	0.442	0.432	0.419	0.421	0.373	0.333	0.262	0.429	0.438	0.423	0.403	0.383	0.334	0.261	0.436	0.377	0.337	0.291	0.242	0.278	0.164	0.435	0.377	0.33	0.296	0.261	0.211	0.265	0.423	0.389	0.37	0.349	0.285	0.218	0.174	0.429	0.383	0.366	0.31	0.258	0.201	0.175
	01:03:50	63.8333	0.441	0.432	0.42	0.421	0.373	0.332	0.261	0.429	0.438	0.423	0.402	0.383	0.333	0.26	0.435	0.376	0.335	0.289	0.24	0.276	0.164	0.435	0.376	0.328	0.294	0.259	0.208	0.263	0.422	0.389	0.369	0.347	0.282	0.216	0.174	0.428	0.382	0.365	0.308	0.256	0.199	0.175
	01:04:40	64.6667	0.441	0.431	0.42	0.42	0.372	0.331	0.26	0.428	0.437	0.423	0.402	0.382	0.332	0.259	0.434	0.375	0.333	0.287	0.236	0.275	0.164	0.435	0.375	0.326	0.291	0.256	0.205	0.26	0.422	0.388	0.368	0.346	0.28	0.213	0.175	0.428	0.381	0.363	0.306	0.254	0.196	0.175
	01:05:30	65.5	0.441	0.431	0.42	0.419	0.371	0.331	0.259	0.428	0.437	0.422	0.401	0.381	0.331	0.258	0.434	0.373	0.332	0.285	0.233	0.273	0.164	0.434	0.374	0.325	0.289	0.253	0.202	0.257	0.422	0.387	0.367	0.344	0.277	0.21	0.174	0.427	0.38	0.362	0.304	0.251	0.193	0.175
	01:06:20	66.3333	0.44	0.43	0.419	0.418	0.37	0.33	0.257	0.428	0.436	0.421	0.4	0.381	0.33	0.256	0.433	0.372	0.33	0.283	0.23	0.271	0.163	0.434	0.373	0.323	0.287	0.251	0.199	0.254	0.421	0.386	0.366	0.342	0.275	0.207	0.174	0.427	0.379	0.361	0.302	0.249	0.191	0.175
	01:07:10	67.1667	0.439	0.43	0.419	0.417	0.369	0.329	0.256	0.427	0.436	0.422	0.4	0.38	0.329	0.255	0.432	0.371	0.328	0.281	0.228	0.269	0.163	0.434	0.372	0.321	0.284	0.248	0.196	0.251	0.421	0.385	0.365	0.341	0.273	0.205	0.174	0.427	0.379	0.359	0.301	0.246	0.191	0.175
	01:08:00	68	0.439	0.429	0.418	0.417	0.369	0.328	0.255	0.427	0.435	0.421	0.399	0.379	0.328	0.254	0.432	0.37	0.327	0.279	0.226	0.267	0.164	0.434	0.371	0.32	0.282	0.246	0.194	0.248	0.421	0.385	0.363	0.34	0.27	0.202	0.174	0.426	0.378	0.358	0.299	0.244	0.189	0.175
	01:08:50	68.8333	0.439	0.429	0.417	0.416	0.368	0.327	0.254	0.427	0.435	0.421	0.398	0.378	0.327	0.253	0.431	0.369	0.325	0.276	0.223	0.265	0.163	0.433	0.37	0.318	0.28	0.243	0.19	0.245	0.42	0.384	0.362	0.338	0.268	0.199	0.174	0.426	0.377	0.357	0.298	0.242	0.187	0.175
	01:09:40	69.6667	0.438	0.428	0.416	0.415	0.367	0.326	0.252	0.426	0.435	0.42	0.398	0.378	0.326	0.252	0.431	0.368	0.324	0.274	0.22	0.263	0.163	0.433	0.368	0.316	0.278	0.24	0.187	0.241	0.42	0.383	0.361	0.336	0.265	0.196	0.174	0.426	0.376	0.356	0.296	0.239	0.184	0.174
	01:10:30	70.5	0.438	0.428	0.415	0.415	0.367	0.325	0.251	0.426	0.434	0.419	0.397	0.377	0.325	0.25	0.431	0.367	0.322	0.272	0.217	0.261	0.163	0.432	0.367	0.315	0.275	0.238	0.184	0.239	0.42	0.383	0.36	0.335	0.263	0.194	0.174	0.426	0.375	0.355	0.294	0.237	0.184	0.175
		distance	0.221	0.217	0.221	0.234	0.224	0.219	0.234	0.221	0.241	0.233	0.237	0.232	0.234	0.226	0.235	0.234	0.238	0.239	0.227	0.19	0.22	0.238	0.231	0.234	0.243	0.244	0.247	0.198	0.233	0.228	0.236	0.231	0.225	0.223	0.233	0.231	0.231	0.228	0.222	0.218	0.218	0.212
			Mfd WT #2							Mfd WT +DNA #2							Mfd D7AAA T710A #2							Mfd D7AAA T710A +DNA #2							Mfd D7AAA H842A #2							Mfd D7AAA H842A +DNA #2
	Time	time (min)	A1	A2	A3	A4	A5	A6	A7	B1	B2	B3	B4	B5	B6	B7	E1	E2	E3	E4	E5	E6	E7	F1	F2	F3	F4	F5	F6	F7	G1	G2	G3	G4	G5	G6	G7	H1	H2	H3	H4	H5	H6	H7
	00:00:32	0.533333	0.464	0.446	0.43	0.44	0.435	0.445	0.457	0.445	0.443	0.432	0.451	0.447	0.436	0.44	0.442	0.447	0.46	0.458	0.444	0.437	0.434	0.443	0.456	0.452	0.456	0.444	0.439	0.44	0.444	0.446	0.454	0.46	0.44	0.426	0.442	0.443	0.447	0.443	0.446	0.462	0.457	0.462
	00:01:22	1.36667	0.463	0.445	0.43	0.44	0.435	0.444	0.455	0.443	0.442	0.431	0.451	0.446	0.434	0.438	0.441	0.445	0.459	0.457	0.443	0.435	0.433	0.441	0.456	0.451	0.455	0.442	0.437	0.438	0.442	0.445	0.453	0.459	0.439	0.425	0.441	0.442	0.446	0.443	0.445	0.46	0.455	0.459
	00:02:12	2.2	0.461	0.444	0.428	0.439	0.434	0.443	0.454	0.442	0.44	0.43	0.45	0.445	0.433	0.438	0.441	0.444	0.459	0.456	0.442	0.433	0.431	0.44	0.454	0.45	0.454	0.441	0.436	0.437	0.441	0.443	0.452	0.457	0.437	0.424	0.44	0.44	0.444	0.441	0.443	0.458	0.453	0.457
	00:03:02	3.03333	0.46	0.442	0.427	0.437	0.433	0.442	0.453	0.441	0.44	0.43	0.449	0.443	0.434	0.436	0.441	0.443	0.458	0.455	0.443	0.432	0.43	0.439	0.454	0.449	0.453	0.44	0.436	0.436	0.44	0.442	0.452	0.457	0.437	0.422	0.439	0.44	0.443	0.44	0.443	0.456	0.451	0.455
	00:03:52	3.86667	0.458	0.441	0.426	0.437	0.431	0.441	0.452	0.44	0.439	0.429	0.448	0.443	0.433	0.435	0.442	0.441	0.457	0.454	0.442	0.431	0.429	0.438	0.452	0.447	0.451	0.439	0.436	0.436	0.439	0.441	0.451	0.455	0.435	0.421	0.437	0.439	0.441	0.439	0.441	0.455	0.45	0.454
	00:04:42	4.7	0.457	0.44	0.426	0.436	0.431	0.44	0.45	0.439	0.437	0.428	0.447	0.441	0.432	0.434	0.442	0.44	0.456	0.452	0.44	0.429	0.427	0.437	0.451	0.446	0.451	0.439	0.436	0.436	0.438	0.44	0.452	0.454	0.433	0.42	0.437	0.438	0.44	0.437	0.44	0.452	0.448	0.452
	00:05:32	5.53333	0.457	0.439	0.425	0.435	0.43	0.439	0.449	0.438	0.436	0.428	0.446	0.441	0.432	0.433	0.44	0.44	0.456	0.451	0.44	0.428	0.426	0.436	0.449	0.445	0.449	0.439	0.436	0.436	0.437	0.44	0.451	0.453	0.433	0.42	0.438	0.439	0.44	0.437	0.439	0.451	0.447	0.451
	00:09:45	9.75	0.466	0.45	0.434	0.431	0.405	0.391	0.357	0.449	0.444	0.435	0.445	0.416	0.38	0.324	0.451	0.448	0.453	0.443	0.415	0.386	0.328	0.45	0.454	0.446	0.442	0.41	0.383	0.306	0.446	0.448	0.471	0.442	0.405	0.372	0.339	0.453	0.446	0.435	0.435	0.415	0.39	0.327
	00:10:35	10.5833	0.464	0.448	0.432	0.429	0.404	0.39	0.336	0.448	0.444	0.435	0.444	0.415	0.38	0.318	0.447	0.446	0.45	0.441	0.414	0.377	0.321	0.448	0.453	0.443	0.441	0.408	0.377	0.3	0.446	0.446	0.468	0.44	0.403	0.365	0.333	0.452	0.443	0.432	0.433	0.411	0.385	0.325
	00:11:25	11.4167	0.463	0.446	0.43	0.426	0.401	0.385	0.326	0.447	0.442	0.433	0.442	0.413	0.372	0.329	0.447	0.443	0.449	0.438	0.412	0.376	0.32	0.446	0.451	0.442	0.439	0.404	0.371	0.314	0.445	0.444	0.467	0.438	0.399	0.362	0.337	0.45	0.441	0.43	0.43	0.408	0.382	0.336
	00:12:15	12.25	0.463	0.444	0.429	0.425	0.399	0.384	0.322	0.446	0.442	0.432	0.44	0.411	0.367	0.327	0.447	0.441	0.446	0.436	0.407	0.376	0.325	0.444	0.449	0.439	0.436	0.402	0.368	0.327	0.444	0.443	0.464	0.438	0.396	0.359	0.337	0.449	0.44	0.429	0.427	0.405	0.38	0.344
	00:13:05	13.0833	0.461	0.442	0.427	0.424	0.398	0.382	0.331	0.445	0.44	0.431	0.438	0.41	0.365	0.334	0.445	0.44	0.443	0.434	0.403	0.373	0.326	0.443	0.446	0.437	0.43	0.399	0.365	0.321	0.443	0.441	0.462	0.436	0.393	0.355	0.326	0.448	0.439	0.427	0.425	0.402	0.377	0.339
	00:13:55	13.9167	0.46	0.441	0.426	0.423	0.397	0.38	0.336	0.445	0.44	0.43	0.438	0.409	0.363	0.315	0.444	0.438	0.442	0.432	0.402	0.37	0.316	0.442	0.444	0.435	0.431	0.395	0.363	0.31	0.442	0.439	0.461	0.435	0.39	0.354	0.317	0.448	0.437	0.425	0.423	0.399	0.374	0.334
	00:14:45	14.75	0.459	0.44	0.424	0.422	0.397	0.38	0.337	0.444	0.438	0.43	0.437	0.407	0.362	0.311	0.444	0.438	0.44	0.43	0.399	0.365	0.305	0.441	0.443	0.433	0.428	0.393	0.361	0.294	0.441	0.438	0.458	0.433	0.388	0.353	0.312	0.446	0.436	0.424	0.421	0.396	0.373	0.319
	00:15:35	15.5833	0.458	0.439	0.423	0.422	0.395	0.375	0.334	0.444	0.438	0.429	0.435	0.406	0.36	0.315	0.443	0.436	0.437	0.428	0.395	0.361	0.305	0.441	0.442	0.431	0.425	0.389	0.362	0.282	0.44	0.437	0.457	0.432	0.386	0.353	0.301	0.445	0.434	0.422	0.418	0.394	0.372	0.303
	00:16:25	16.4167	0.458	0.438	0.422	0.421	0.394	0.374	0.331	0.443	0.436	0.429	0.434	0.405	0.359	0.307	0.443	0.435	0.436	0.426	0.393	0.357	0.293	0.44	0.44	0.429	0.424	0.388	0.363	0.278	0.439	0.435	0.454	0.429	0.384	0.351	0.288	0.445	0.434	0.421	0.415	0.391	0.371	0.293
	00:17:15	17.25	0.457	0.438	0.422	0.42	0.393	0.38	0.328	0.442	0.436	0.429	0.434	0.403	0.358	0.304	0.442	0.433	0.434	0.423	0.391	0.354	0.284	0.44	0.439	0.426	0.418	0.386	0.362	0.274	0.438	0.434	0.452	0.426	0.383	0.349	0.278	0.444	0.432	0.419	0.412	0.39	0.369	0.286
	00:18:05	18.0833	0.456	0.437	0.421	0.419	0.392	0.381	0.325	0.442	0.435	0.429	0.432	0.402	0.359	0.301	0.442	0.432	0.432	0.421	0.389	0.35	0.278	0.439	0.437	0.424	0.416	0.384	0.359	0.27	0.438	0.432	0.451	0.424	0.382	0.348	0.272	0.443	0.431	0.418	0.411	0.388	0.367	0.279
	00:18:55	18.9167	0.455	0.436	0.42	0.418	0.391	0.373	0.322	0.441	0.434	0.427	0.431	0.402	0.361	0.299	0.442	0.43	0.431	0.418	0.389	0.348	0.267	0.438	0.435	0.421	0.416	0.382	0.355	0.266	0.437	0.431	0.45	0.422	0.382	0.346	0.27	0.442	0.43	0.416	0.408	0.387	0.366	0.274
	00:19:45	19.75	0.455	0.435	0.42	0.417	0.39	0.372	0.321	0.441	0.433	0.426	0.43	0.4	0.361	0.296	0.441	0.429	0.429	0.415	0.387	0.348	0.255	0.438	0.434	0.42	0.413	0.381	0.352	0.261	0.437	0.43	0.449	0.419	0.381	0.345	0.266	0.441	0.429	0.414	0.406	0.386	0.365	0.269
	00:20:35	20.5833	0.454	0.434	0.419	0.416	0.388	0.38	0.313	0.44	0.433	0.427	0.429	0.4	0.361	0.294	0.441	0.427	0.428	0.412	0.386	0.346	0.25	0.437	0.433	0.418	0.411	0.379	0.349	0.257	0.436	0.43	0.45	0.418	0.38	0.344	0.262	0.441	0.427	0.413	0.404	0.386	0.352	0.265
	00:21:25	21.4167	0.453	0.433	0.418	0.416	0.388	0.38	0.309	0.439	0.432	0.425	0.428	0.4	0.36	0.292	0.441	0.427	0.427	0.41	0.386	0.345	0.247	0.436	0.431	0.416	0.407	0.378	0.345	0.253	0.436	0.429	0.45	0.416	0.378	0.338	0.259	0.441	0.426	0.412	0.403	0.384	0.339	0.261
	00:22:15	22.25	0.453	0.432	0.417	0.415	0.387	0.373	0.307	0.439	0.432	0.425	0.427	0.399	0.359	0.29	0.44	0.425	0.425	0.407	0.383	0.343	0.244	0.436	0.43	0.414	0.403	0.376	0.33	0.249	0.436	0.428	0.45	0.414	0.375	0.328	0.256	0.44	0.425	0.411	0.401	0.382	0.333	0.257
	00:23:05	23.0833	0.451	0.431	0.416	0.414	0.386	0.365	0.305	0.438	0.431	0.423	0.426	0.399	0.359	0.289	0.439	0.423	0.425	0.405	0.381	0.34	0.24	0.435	0.429	0.413	0.402	0.373	0.321	0.245	0.435	0.428	0.448	0.413	0.373	0.318	0.253	0.439	0.424	0.41	0.4	0.381	0.327	0.253
	00:23:55	23.9167	0.451	0.43	0.415	0.413	0.384	0.37	0.304	0.438	0.43	0.423	0.425	0.398	0.361	0.289	0.44	0.423	0.423	0.403	0.379	0.339	0.237	0.435	0.427	0.412	0.403	0.369	0.317	0.242	0.435	0.427	0.447	0.412	0.372	0.312	0.25	0.44	0.424	0.41	0.399	0.379	0.323	0.25
	00:24:45	24.75	0.45	0.429	0.415	0.412	0.384	0.368	0.302	0.437	0.429	0.422	0.424	0.397	0.359	0.287	0.44	0.422	0.422	0.4	0.376	0.333	0.233	0.435	0.426	0.411	0.403	0.367	0.313	0.238	0.435	0.427	0.446	0.412	0.369	0.308	0.246	0.44	0.424	0.409	0.398	0.378	0.319	0.247
	00:25:35	25.5833	0.45	0.428	0.413	0.41	0.383	0.361	0.301	0.437	0.429	0.421	0.423	0.397	0.351	0.286	0.44	0.421	0.421	0.397	0.374	0.321	0.229	0.435	0.425	0.41	0.4	0.363	0.31	0.235	0.434	0.427	0.445	0.41	0.361	0.304	0.242	0.44	0.423	0.409	0.396	0.373	0.315	0.243
	00:26:25	26.4167	0.449	0.426	0.413	0.409	0.383	0.359	0.299	0.436	0.429	0.42	0.422	0.397	0.351	0.285	0.44	0.42	0.419	0.396	0.372	0.309	0.226	0.435	0.424	0.408	0.395	0.355	0.307	0.231	0.434	0.428	0.445	0.409	0.352	0.3	0.239	0.44	0.423	0.408	0.395	0.364	0.311	0.239
	00:27:15	27.25	0.448	0.426	0.412	0.408	0.384	0.365	0.299	0.436	0.429	0.42	0.421	0.399	0.346	0.284	0.44	0.421	0.418	0.395	0.366	0.302	0.223	0.435	0.424	0.407	0.395	0.346	0.304	0.228	0.434	0.427	0.444	0.408	0.348	0.296	0.234	0.44	0.424	0.408	0.394	0.356	0.308	0.236
	00:28:05	28.0833	0.448	0.425	0.412	0.406	0.388	0.363	0.298	0.435	0.427	0.419	0.42	0.4	0.342	0.282	0.44	0.421	0.417	0.393	0.355	0.297	0.219	0.435	0.423	0.406	0.395	0.341	0.3	0.224	0.435	0.427	0.439	0.408	0.345	0.293	0.233	0.44	0.423	0.407	0.392	0.351	0.305	0.233
	00:28:55	28.9167	0.446	0.425	0.411	0.405	0.383	0.357	0.296	0.433	0.428	0.418	0.418	0.394	0.341	0.281	0.441	0.42	0.416	0.392	0.347	0.292	0.216	0.436	0.424	0.405	0.393	0.338	0.297	0.22	0.435	0.426	0.434	0.407	0.343	0.29	0.228	0.439	0.422	0.406	0.388	0.347	0.302	0.229
	00:29:45	29.75	0.445	0.425	0.411	0.404	0.376	0.356	0.295	0.433	0.428	0.419	0.418	0.388	0.339	0.28	0.441	0.418	0.414	0.39	0.342	0.288	0.212	0.435	0.422	0.403	0.391	0.336	0.294	0.217	0.435	0.425	0.432	0.405	0.34	0.287	0.225	0.437	0.421	0.406	0.383	0.344	0.298	0.225
	00:30:35	30.5833	0.444	0.425	0.411	0.404	0.375	0.363	0.294	0.432	0.427	0.419	0.418	0.386	0.337	0.279	0.44	0.417	0.41	0.389	0.339	0.284	0.208	0.435	0.421	0.401	0.384	0.333	0.291	0.213	0.435	0.424	0.431	0.401	0.338	0.284	0.221	0.433	0.421	0.404	0.376	0.342	0.295	0.221
	00:31:25	31.4167	0.443	0.426	0.411	0.404	0.374	0.359	0.293	0.431	0.427	0.417	0.418	0.385	0.336	0.278	0.439	0.416	0.403	0.387	0.335	0.281	0.205	0.435	0.42	0.398	0.381	0.33	0.288	0.209	0.434	0.422	0.429	0.394	0.335	0.281	0.218	0.431	0.421	0.398	0.372	0.339	0.292	0.218
	00:32:15	32.25	0.443	0.427	0.412	0.405	0.373	0.355	0.292	0.431	0.424	0.417	0.417	0.384	0.335	0.277	0.438	0.416	0.4	0.385	0.333	0.279	0.201	0.434	0.419	0.392	0.375	0.327	0.285	0.206	0.434	0.418	0.427	0.39	0.333	0.277	0.213	0.43	0.42	0.391	0.37	0.337	0.289	0.214
	00:33:05	33.0833	0.442	0.428	0.41	0.407	0.372	0.351	0.29	0.43	0.421	0.418	0.417	0.383	0.334	0.276	0.437	0.415	0.398	0.383	0.33	0.275	0.198	0.433	0.418	0.388	0.366	0.324	0.281	0.202	0.433	0.414	0.427	0.386	0.33	0.274	0.21	0.431	0.417	0.388	0.367	0.334	0.285	0.21
	00:33:55	33.9167	0.441	0.427	0.409	0.409	0.372	0.359	0.289	0.431	0.419	0.418	0.418	0.382	0.333	0.275	0.436	0.414	0.397	0.379	0.327	0.273	0.194	0.432	0.416	0.385	0.366	0.321	0.278	0.199	0.431	0.413	0.425	0.383	0.328	0.271	0.206	0.431	0.41	0.386	0.365	0.332	0.282	0.207
	00:34:45	34.75	0.442	0.423	0.406	0.409	0.371	0.358	0.288	0.431	0.418	0.418	0.419	0.382	0.332	0.274	0.434	0.41	0.395	0.373	0.325	0.27	0.191	0.428	0.412	0.383	0.365	0.318	0.275	0.195	0.428	0.412	0.423	0.381	0.326	0.268	0.203	0.431	0.406	0.385	0.363	0.329	0.279	0.203
	00:35:35	35.5833	0.441	0.421	0.405	0.405	0.37	0.35	0.287	0.431	0.417	0.419	0.42	0.381	0.332	0.273	0.432	0.406	0.393	0.365	0.322	0.267	0.188	0.427	0.407	0.381	0.363	0.315	0.272	0.192	0.426	0.411	0.421	0.379	0.323	0.265	0.198	0.431	0.405	0.384	0.361	0.327	0.275	0.199
	00:36:25	36.4167	0.44	0.421	0.405	0.398	0.369	0.347	0.286	0.43	0.417	0.417	0.422	0.38	0.331	0.272	0.431	0.402	0.391	0.361	0.318	0.264	0.184	0.426	0.404	0.379	0.356	0.312	0.269	0.188	0.425	0.409	0.422	0.376	0.321	0.262	0.196	0.43	0.404	0.382	0.359	0.324	0.272	0.196
	00:37:15	37.25	0.44	0.42	0.404	0.396	0.368	0.355	0.284	0.428	0.417	0.414	0.417	0.379	0.33	0.271	0.431	0.4	0.389	0.358	0.315	0.26	0.18	0.426	0.403	0.377	0.357	0.309	0.265	0.184	0.425	0.409	0.42	0.375	0.319	0.259	0.192	0.43	0.405	0.381	0.357	0.322	0.269	0.193
	00:38:05	38.0833	0.44	0.42	0.404	0.396	0.368	0.353	0.283	0.426	0.417	0.409	0.409	0.379	0.329	0.269	0.43	0.398	0.388	0.356	0.314	0.257	0.177	0.425	0.402	0.376	0.354	0.305	0.262	0.181	0.425	0.408	0.418	0.372	0.316	0.256	0.19	0.429	0.402	0.379	0.355	0.319	0.265	0.19
	00:38:55	38.9167	0.439	0.419	0.403	0.395	0.367	0.348	0.282	0.425	0.417	0.409	0.407	0.377	0.328	0.269	0.43	0.396	0.386	0.354	0.31	0.254	0.175	0.425	0.4	0.374	0.352	0.303	0.259	0.178	0.425	0.407	0.417	0.37	0.314	0.253	0.186	0.429	0.401	0.378	0.353	0.316	0.262	0.187
	00:39:45	39.75	0.436	0.419	0.403	0.395	0.366	0.344	0.281	0.424	0.417	0.408	0.406	0.377	0.327	0.267	0.429	0.396	0.384	0.352	0.308	0.251	0.173	0.426	0.399	0.372	0.349	0.3	0.256	0.176	0.424	0.406	0.417	0.369	0.311	0.25	0.185	0.428	0.4	0.377	0.351	0.314	0.259	0.186
	00:40:35	40.5833	0.435	0.418	0.402	0.394	0.365	0.349	0.28	0.424	0.417	0.407	0.406	0.376	0.326	0.266	0.429	0.394	0.382	0.349	0.305	0.247	0.171	0.425	0.398	0.37	0.343	0.297	0.253	0.174	0.424	0.405	0.416	0.366	0.309	0.247	0.182	0.428	0.4	0.376	0.349	0.312	0.256	0.185
	00:41:25	41.4167	0.435	0.418	0.401	0.394	0.365	0.349	0.279	0.423	0.416	0.409	0.405	0.376	0.325	0.265	0.429	0.393	0.379	0.347	0.302	0.244	0.171	0.424	0.396	0.368	0.344	0.294	0.249	0.173	0.423	0.405	0.413	0.365	0.306	0.243	0.182	0.427	0.399	0.374	0.348	0.309	0.252	0.184
	00:42:15	42.25	0.435	0.417	0.401	0.393	0.364	0.343	0.278	0.423	0.416	0.408	0.404	0.375	0.324	0.264	0.429	0.392	0.379	0.345	0.298	0.241	0.17	0.424	0.395	0.366	0.343	0.29	0.246	0.173	0.423	0.404	0.413	0.363	0.304	0.24	0.18	0.427	0.397	0.373	0.346	0.306	0.249	0.184
	00:43:05	43.0833	0.435	0.417	0.4	0.393	0.363	0.339	0.277	0.423	0.415	0.407	0.403	0.374	0.323	0.263	0.429	0.391	0.376	0.343	0.296	0.237	0.17	0.423	0.394	0.365	0.339	0.288	0.243	0.173	0.423	0.403	0.412	0.362	0.301	0.237	0.181	0.427	0.397	0.372	0.344	0.304	0.245	0.184
	00:43:55	43.9167	0.435	0.417	0.4	0.392	0.362	0.342	0.275	0.422	0.415	0.404	0.403	0.374	0.322	0.262	0.428	0.389	0.374	0.341	0.294	0.234	0.17	0.423	0.393	0.363	0.337	0.285	0.24	0.173	0.422	0.402	0.41	0.36	0.299	0.234	0.181	0.426	0.396	0.371	0.342	0.301	0.242	0.184
	00:44:45	44.75	0.435	0.416	0.399	0.391	0.362	0.344	0.274	0.421	0.414	0.404	0.402	0.373	0.321	0.261	0.428	0.388	0.373	0.338	0.291	0.231	0.171	0.423	0.392	0.361	0.331	0.282	0.236	0.173	0.422	0.402	0.409	0.358	0.297	0.231	0.181	0.426	0.395	0.369	0.34	0.299	0.239	0.184
	00:45:35	45.5833	0.434	0.416	0.399	0.39	0.361	0.343	0.273	0.421	0.413	0.404	0.401	0.372	0.32	0.26	0.427	0.387	0.371	0.336	0.288	0.228	0.171	0.422	0.39	0.359	0.333	0.278	0.234	0.173	0.421	0.401	0.408	0.356	0.294	0.228	0.181	0.426	0.394	0.368	0.338	0.296	0.235	0.184
	00:46:25	46.4167	0.434	0.416	0.398	0.39	0.36	0.336	0.272	0.421	0.413	0.405	0.4	0.372	0.32	0.258	0.427	0.385	0.369	0.333	0.286	0.225	0.171	0.422	0.389	0.358	0.33	0.275	0.23	0.173	0.421	0.4	0.407	0.355	0.292	0.225	0.178	0.425	0.393	0.367	0.336	0.294	0.232	0.184
	00:47:15	47.25	0.433	0.415	0.398	0.389	0.359	0.334	0.271	0.42	0.413	0.405	0.4	0.371	0.319	0.257	0.427	0.385	0.367	0.331	0.283	0.221	0.171	0.422	0.388	0.356	0.328	0.272	0.227	0.172	0.421	0.399	0.406	0.353	0.29	0.222	0.18	0.426	0.392	0.365	0.334	0.291	0.229	0.184
	00:48:05	48.0833	0.432	0.415	0.397	0.389	0.359	0.335	0.27	0.42	0.412	0.404	0.399	0.37	0.318	0.256	0.427	0.383	0.366	0.329	0.28	0.218	0.17	0.421	0.387	0.354	0.322	0.269	0.224	0.172	0.42	0.398	0.406	0.351	0.287	0.219	0.182	0.424	0.391	0.364	0.333	0.289	0.226	0.184
	00:48:55	48.9167	0.432	0.414	0.397	0.388	0.358	0.336	0.269	0.42	0.412	0.402	0.399	0.369	0.317	0.255	0.427	0.382	0.364	0.326	0.276	0.215	0.171	0.421	0.385	0.353	0.323	0.266	0.221	0.172	0.42	0.397	0.403	0.349	0.285	0.216	0.18	0.424	0.39	0.363	0.331	0.286	0.223	0.184
	00:49:45	49.75	0.432	0.414	0.396	0.388	0.357	0.334	0.268	0.419	0.411	0.402	0.398	0.368	0.316	0.254	0.427	0.381	0.363	0.324	0.275	0.211	0.17	0.421	0.384	0.351	0.321	0.263	0.217	0.172	0.42	0.396	0.401	0.348	0.282	0.213	0.18	0.423	0.39	0.362	0.329	0.284	0.219	0.184
	00:50:35	50.5833	0.431	0.413	0.396	0.387	0.356	0.331	0.267	0.419	0.411	0.403	0.398	0.367	0.315	0.253	0.426	0.379	0.362	0.322	0.273	0.208	0.17	0.42	0.383	0.349	0.318	0.26	0.214	0.172	0.419	0.396	0.401	0.346	0.28	0.21	0.18	0.424	0.389	0.36	0.327	0.281	0.216	0.184
	00:51:25	51.4167	0.431	0.413	0.395	0.386	0.356	0.33	0.265	0.419	0.41	0.4	0.397	0.366	0.314	0.252	0.426	0.378	0.36	0.319	0.269	0.205	0.17	0.42	0.382	0.349	0.312	0.257	0.211	0.172	0.419	0.395	0.399	0.344	0.278	0.207	0.18	0.422	0.388	0.359	0.326	0.279	0.212	0.184
	00:52:15	52.25	0.431	0.412	0.394	0.386	0.355	0.33	0.264	0.419	0.41	0.402	0.396	0.365	0.313	0.251	0.425	0.377	0.358	0.317	0.265	0.202	0.17	0.419	0.381	0.347	0.313	0.254	0.208	0.172	0.419	0.394	0.398	0.342	0.276	0.204	0.179	0.423	0.387	0.358	0.324	0.276	0.209	0.184
	00:53:05	53.0833	0.43	0.412	0.394	0.385	0.354	0.328	0.263	0.418	0.409	0.399	0.396	0.365	0.312	0.249	0.425	0.376	0.357	0.315	0.262	0.198	0.169	0.419	0.379	0.344	0.311	0.251	0.204	0.172	0.418	0.393	0.396	0.34	0.273	0.201	0.181	0.422	0.386	0.357	0.321	0.274	0.206	0.184
	00:53:55	53.9167	0.43	0.411	0.393	0.385	0.353	0.327	0.262	0.418	0.409	0.4	0.395	0.364	0.311	0.248	0.425	0.375	0.355	0.313	0.259	0.195	0.17	0.419	0.378	0.342	0.308	0.248	0.201	0.172	0.418	0.393	0.396	0.339	0.27	0.198	0.18	0.421	0.386	0.355	0.32	0.271	0.203	0.184
	00:54:45	54.75	0.429	0.411	0.393	0.384	0.353	0.327	0.261	0.417	0.408	0.401	0.394	0.363	0.311	0.247	0.425	0.374	0.352	0.31	0.258	0.192	0.169	0.419	0.377	0.341	0.303	0.245	0.199	0.173	0.418	0.392	0.396	0.337	0.268	0.195	0.178	0.422	0.384	0.354	0.318	0.269	0.2	0.184
	00:55:35	55.5833	0.429	0.41	0.392	0.383	0.352	0.327	0.26	0.417	0.408	0.399	0.394	0.363	0.31	0.246	0.425	0.373	0.35	0.308	0.255	0.189	0.169	0.419	0.375	0.339	0.303	0.242	0.195	0.173	0.417	0.391	0.393	0.335	0.266	0.192	0.181	0.42	0.384	0.353	0.316	0.266	0.197	0.185
	00:56:25	56.4167	0.429	0.409	0.391	0.382	0.351	0.324	0.259	0.417	0.407	0.399	0.393	0.362	0.309	0.245	0.424	0.372	0.349	0.305	0.251	0.186	0.17	0.418	0.374	0.337	0.302	0.239	0.192	0.173	0.417	0.39	0.392	0.334	0.263	0.19	0.181	0.421	0.383	0.352	0.314	0.264	0.195	0.185
	00:57:15	57.25	0.429	0.409	0.39	0.382	0.35	0.323	0.257	0.416	0.407	0.399	0.392	0.361	0.308	0.244	0.424	0.37	0.347	0.303	0.25	0.184	0.17	0.418	0.373	0.336	0.299	0.236	0.19	0.173	0.417	0.39	0.393	0.332	0.261	0.187	0.181	0.42	0.382	0.352	0.313	0.262	0.193	0.185
	00:58:05	58.0833	0.428	0.409	0.39	0.381	0.35	0.323	0.256	0.416	0.406	0.398	0.392	0.36	0.307	0.243	0.424	0.369	0.346	0.301	0.248	0.18	0.17	0.418	0.372	0.334	0.296	0.233	0.187	0.173	0.416	0.388	0.392	0.33	0.259	0.184	0.181	0.419	0.381	0.349	0.311	0.259	0.192	0.185
	00:58:55	58.9167	0.428	0.409	0.389	0.381	0.349	0.321	0.255	0.415	0.406	0.398	0.391	0.359	0.306	0.242	0.423	0.368	0.344	0.298	0.244	0.178	0.169	0.417	0.371	0.332	0.291	0.23	0.184	0.173	0.416	0.388	0.387	0.328	0.256	0.182	0.179	0.419	0.38	0.348	0.309	0.256	0.192	0.186
	00:59:45	59.75	0.427	0.408	0.389	0.38	0.348	0.32	0.254	0.415	0.406	0.397	0.391	0.359	0.309	0.24	0.423	0.367	0.342	0.296	0.242	0.176	0.169	0.417	0.37	0.331	0.291	0.227	0.181	0.173	0.416	0.387	0.388	0.327	0.254	0.18	0.179	0.418	0.381	0.346	0.307	0.254	0.192	0.186
	01:00:35	60.5833	0.426	0.407	0.388	0.38	0.347	0.321	0.253	0.415	0.405	0.396	0.39	0.358	0.313	0.239	0.423	0.366	0.341	0.294	0.239	0.175	0.169	0.417	0.368	0.329	0.29	0.224	0.179	0.173	0.415	0.386	0.388	0.325	0.252	0.179	0.18	0.419	0.378	0.345	0.305	0.251	0.191	0.186
	01:01:25	61.4167	0.426	0.407	0.388	0.38	0.346	0.318	0.251	0.414	0.405	0.396	0.389	0.357	0.313	0.238	0.422	0.365	0.339	0.292	0.236	0.174	0.169	0.416	0.367	0.327	0.287	0.222	0.177	0.173	0.415	0.386	0.383	0.324	0.25	0.178	0.18	0.417	0.378	0.344	0.303	0.249	0.191	0.186
	01:02:15	62.25	0.426	0.407	0.387	0.378	0.346	0.317	0.25	0.414	0.404	0.395	0.389	0.356	0.303	0.237	0.422	0.363	0.337	0.289	0.233	0.174	0.169	0.417	0.366	0.326	0.284	0.219	0.175	0.173	0.415	0.384	0.383	0.322	0.247	0.177	0.179	0.418	0.377	0.343	0.301	0.247	0.191	0.186
	01:03:05	63.0833	0.425	0.407	0.387	0.377	0.345	0.317	0.249	0.414	0.404	0.394	0.388	0.356	0.301	0.236	0.422	0.362	0.337	0.287	0.23	0.174	0.169	0.416	0.364	0.324	0.28	0.216	0.175	0.173	0.414	0.384	0.381	0.321	0.245	0.177	0.179	0.416	0.376	0.342	0.299	0.245	0.191	0.186
	01:03:55	63.9167	0.425	0.406	0.386	0.377	0.344	0.316	0.248	0.413	0.404	0.394	0.387	0.355	0.3	0.235	0.422	0.361	0.334	0.285	0.228	0.174	0.169	0.415	0.363	0.322	0.278	0.213	0.174	0.173	0.414	0.383	0.381	0.319	0.242	0.177	0.18	0.417	0.375	0.34	0.297	0.242	0.191	0.187
	01:04:45	64.75	0.425	0.406	0.386	0.377	0.344	0.314	0.247	0.413	0.403	0.392	0.387	0.354	0.299	0.234	0.422	0.36	0.332	0.283	0.225	0.173	0.169	0.415	0.362	0.32	0.278	0.21	0.174	0.173	0.414	0.382	0.379	0.317	0.24	0.177	0.179	0.415	0.374	0.339	0.296	0.239	0.191	0.187
	01:05:35	65.5833	0.424	0.405	0.385	0.376	0.343	0.314	0.246	0.413	0.403	0.393	0.386	0.354	0.298	0.233	0.421	0.359	0.331	0.281	0.223	0.173	0.169	0.415	0.361	0.319	0.275	0.207	0.174	0.173	0.414	0.381	0.379	0.316	0.238	0.177	0.181	0.416	0.374	0.338	0.294	0.237	0.191	0.188
	01:06:25	66.4167	0.424	0.404	0.385	0.375	0.342	0.313	0.244	0.412	0.402	0.392	0.385	0.353	0.298	0.232	0.421	0.357	0.329	0.278	0.219	0.173	0.169	0.414	0.36	0.317	0.271	0.204	0.174	0.173	0.413	0.38	0.377	0.314	0.236	0.177	0.182	0.415	0.373	0.337	0.292	0.234	0.191	0.188
	01:07:15	67.25	0.423	0.404	0.384	0.373	0.341	0.312	0.243	0.412	0.402	0.392	0.385	0.352	0.297	0.231	0.42	0.357	0.327	0.276	0.217	0.173	0.169	0.414	0.359	0.315	0.267	0.201	0.174	0.173	0.413	0.38	0.377	0.312	0.233	0.177	0.182	0.417	0.372	0.335	0.29	0.232	0.191	0.188
	01:08:05	68.0833	0.423	0.403	0.383	0.372	0.34	0.311	0.242	0.412	0.402	0.389	0.385	0.351	0.296	0.23	0.42	0.355	0.325	0.274	0.213	0.173	0.169	0.414	0.359	0.314	0.264	0.199	0.174	0.173	0.412	0.379	0.375	0.31	0.231	0.177	0.182	0.414	0.371	0.334	0.289	0.23	0.191	0.189
	01:08:55	68.9167	0.422	0.403	0.383	0.372	0.339	0.31	0.241	0.411	0.401	0.389	0.384	0.35	0.295	0.228	0.42	0.354	0.324	0.272	0.211	0.173	0.17	0.413	0.356	0.312	0.264	0.195	0.174	0.173	0.412	0.378	0.374	0.308	0.228	0.177	0.181	0.414	0.37	0.333	0.287	0.227	0.191	0.189
	01:09:45	69.75	0.422	0.402	0.383	0.371	0.339	0.309	0.24	0.411	0.401	0.39	0.383	0.35	0.294	0.227	0.42	0.353	0.322	0.269	0.207	0.173	0.17	0.413	0.355	0.31	0.262	0.193	0.174	0.173	0.412	0.377	0.373	0.307	0.226	0.177	0.179	0.413	0.369	0.332	0.285	0.225	0.191	0.189
		distance	0.222	0.22	0.212	0.219	0.218	0.219	0.216	0.221	0.229	0.224	0.239	0.228	0.219	0.213	0.227	0.229	0.238	0.236	0.222	0.231	0.217	0.229	0.226	0.239	0.239	0.236	0.229	0.212	0.226	0.225	0.23	0.227	0.218	0.213	0.222	0.227	0.225	0.221	0.224	0.22	0.216	0.216
			Mfd WT #3							Mfd WT +DNA #3							Mfd D7AAA T710A #3							Mfd D7AAA T710A +DNA #3							Mfd D7AAA H842A #3							Mfd D7AAA H842A +DNA #3
	Time	time (min)	A1	A2	A3	A4	A5	A6	A7	B1	B2	B3	B4	B5	B6	B7	E1	E2	E3	E4	E5	E6	E7	F1	F2	F3	F4	F5	F6	F7	G1	G2	G3	G4	G5	G6	G7	H1	H2	H3	H4	H5	H6	H7
	00:00:32	0.533333	0.463	0.452	0.43	0.449	0.435	0.434	0.428	0.439	0.427	0.448	0.437	0.438	0.42	0.422	0.438	0.432	0.438	0.431	0.428	0.433	0.425	0.435	0.435	0.428	0.432	0.432	0.435	0.424	0.43	0.429	0.439	0.437	0.444	0.435	0.423	0.436	0.439	0.437	0.44	0.44	0.444	0.441
	00:01:22	1.36667	0.462	0.452	0.429	0.448	0.435	0.435	0.429	0.439	0.426	0.448	0.437	0.438	0.421	0.422	0.437	0.432	0.437	0.43	0.426	0.431	0.425	0.433	0.434	0.426	0.431	0.432	0.433	0.421	0.429	0.428	0.438	0.438	0.442	0.433	0.422	0.434	0.438	0.435	0.438	0.44	0.441	0.44
	00:02:12	2.2	0.46	0.451	0.427	0.448	0.433	0.433	0.428	0.438	0.425	0.447	0.437	0.438	0.42	0.422	0.435	0.432	0.437	0.43	0.426	0.43	0.423	0.432	0.432	0.425	0.43	0.432	0.432	0.42	0.428	0.427	0.437	0.437	0.441	0.433	0.421	0.433	0.437	0.437	0.437	0.439	0.44	0.439
	00:03:02	3.03333	0.46	0.45	0.425	0.448	0.432	0.431	0.428	0.437	0.425	0.447	0.436	0.437	0.419	0.421	0.434	0.431	0.435	0.429	0.426	0.429	0.423	0.431	0.432	0.424	0.431	0.431	0.431	0.419	0.427	0.427	0.434	0.435	0.439	0.435	0.42	0.432	0.437	0.434	0.437	0.438	0.439	0.438
	00:03:52	3.86667	0.458	0.449	0.424	0.447	0.431	0.43	0.426	0.436	0.424	0.445	0.436	0.436	0.418	0.421	0.434	0.431	0.434	0.428	0.425	0.429	0.423	0.43	0.43	0.423	0.431	0.43	0.431	0.418	0.427	0.426	0.433	0.433	0.44	0.433	0.42	0.431	0.436	0.44	0.436	0.437	0.439	0.437
	00:04:42	4.7	0.46	0.448	0.423	0.446	0.43	0.43	0.426	0.436	0.423	0.445	0.435	0.436	0.418	0.42	0.433	0.432	0.433	0.428	0.425	0.428	0.422	0.429	0.429	0.422	0.43	0.43	0.43	0.418	0.426	0.425	0.432	0.436	0.438	0.434	0.419	0.43	0.436	0.433	0.436	0.437	0.439	0.436
	00:05:32	5.53333	0.459	0.446	0.422	0.445	0.43	0.428	0.425	0.435	0.421	0.444	0.434	0.435	0.417	0.419	0.432	0.431	0.433	0.427	0.424	0.428	0.422	0.428	0.427	0.421	0.43	0.429	0.43	0.416	0.425	0.425	0.431	0.435	0.438	0.432	0.419	0.43	0.436	0.432	0.435	0.436	0.439	0.438
	00:09:35	9.58333	0.468	0.456	0.433	0.445	0.417	0.406	0.341	0.447	0.43	0.448	0.449	0.426	0.384	0.32	0.44	0.458	0.435	0.427	0.424	0.398	0.305	0.436	0.43	0.443	0.422	0.428	0.391	0.314	0.438	0.428	0.449	0.425	0.419	0.379	0.316	0.436	0.438	0.436	0.43	0.414	0.381	0.334
	00:10:25	10.4167	0.465	0.455	0.43	0.443	0.417	0.397	0.335	0.446	0.43	0.447	0.449	0.428	0.382	0.309	0.439	0.457	0.432	0.425	0.422	0.395	0.297	0.434	0.427	0.441	0.419	0.426	0.381	0.298	0.436	0.426	0.448	0.423	0.416	0.373	0.305	0.435	0.436	0.433	0.427	0.41	0.377	0.314
	00:11:15	11.25	0.463	0.453	0.428	0.442	0.415	0.396	0.324	0.445	0.427	0.446	0.448	0.426	0.382	0.316	0.438	0.455	0.43	0.423	0.421	0.393	0.308	0.434	0.426	0.439	0.418	0.424	0.375	0.299	0.435	0.425	0.447	0.421	0.414	0.371	0.313	0.434	0.434	0.43	0.424	0.407	0.376	0.318
	00:12:05	12.0833	0.462	0.452	0.426	0.441	0.414	0.394	0.322	0.444	0.426	0.446	0.446	0.424	0.381	0.313	0.438	0.453	0.427	0.422	0.42	0.39	0.315	0.433	0.424	0.436	0.416	0.422	0.372	0.297	0.434	0.423	0.446	0.419	0.411	0.366	0.308	0.433	0.433	0.428	0.422	0.404	0.374	0.324
	00:12:55	12.9167	0.461	0.451	0.425	0.44	0.413	0.394	0.332	0.443	0.426	0.445	0.445	0.423	0.38	0.319	0.437	0.451	0.426	0.42	0.418	0.387	0.299	0.433	0.423	0.436	0.414	0.42	0.369	0.295	0.433	0.422	0.445	0.418	0.41	0.363	0.303	0.432	0.432	0.426	0.419	0.402	0.375	0.313
	00:13:45	13.75	0.46	0.45	0.424	0.439	0.412	0.394	0.328	0.442	0.425	0.444	0.444	0.42	0.378	0.319	0.436	0.45	0.424	0.418	0.417	0.386	0.304	0.432	0.421	0.434	0.412	0.418	0.366	0.296	0.432	0.421	0.443	0.417	0.407	0.359	0.302	0.431	0.431	0.425	0.417	0.398	0.375	0.307
	00:14:35	14.5833	0.46	0.449	0.423	0.438	0.41	0.392	0.317	0.441	0.425	0.444	0.443	0.419	0.377	0.316	0.436	0.45	0.423	0.417	0.414	0.383	0.289	0.432	0.421	0.433	0.41	0.415	0.363	0.292	0.431	0.42	0.442	0.415	0.405	0.361	0.298	0.431	0.431	0.423	0.415	0.395	0.376	0.297
	00:15:25	15.4167	0.46	0.448	0.422	0.437	0.408	0.391	0.312	0.441	0.424	0.443	0.442	0.418	0.377	0.309	0.436	0.449	0.421	0.415	0.412	0.381	0.277	0.431	0.42	0.431	0.407	0.413	0.361	0.288	0.431	0.419	0.44	0.413	0.403	0.361	0.289	0.43	0.429	0.425	0.413	0.393	0.375	0.291
	00:16:15	16.25	0.459	0.447	0.421	0.436	0.407	0.389	0.308	0.441	0.423	0.442	0.441	0.416	0.376	0.306	0.435	0.447	0.419	0.413	0.41	0.378	0.273	0.431	0.419	0.43	0.405	0.41	0.36	0.283	0.43	0.418	0.439	0.411	0.401	0.363	0.279	0.43	0.429	0.419	0.411	0.394	0.373	0.286
	00:17:05	17.0833	0.459	0.446	0.421	0.435	0.406	0.388	0.315	0.441	0.423	0.441	0.439	0.414	0.376	0.305	0.435	0.446	0.417	0.411	0.408	0.376	0.27	0.431	0.417	0.428	0.404	0.407	0.361	0.28	0.43	0.417	0.437	0.41	0.399	0.364	0.271	0.43	0.427	0.417	0.409	0.392	0.371	0.284
	00:17:55	17.9167	0.458	0.446	0.419	0.434	0.404	0.387	0.306	0.44	0.422	0.441	0.438	0.412	0.375	0.3	0.434	0.445	0.415	0.409	0.405	0.373	0.266	0.429	0.416	0.427	0.402	0.404	0.362	0.279	0.429	0.416	0.436	0.408	0.397	0.365	0.265	0.43	0.426	0.417	0.408	0.391	0.369	0.28
	00:18:45	18.75	0.458	0.446	0.419	0.433	0.403	0.386	0.303	0.44	0.42	0.44	0.437	0.411	0.373	0.296	0.434	0.444	0.414	0.407	0.403	0.371	0.263	0.429	0.414	0.425	0.4	0.402	0.364	0.279	0.429	0.415	0.435	0.409	0.395	0.363	0.262	0.43	0.425	0.418	0.406	0.39	0.352	0.275
	00:19:35	19.5833	0.457	0.445	0.418	0.433	0.401	0.387	0.301	0.439	0.42	0.439	0.436	0.409	0.372	0.29	0.434	0.443	0.412	0.406	0.401	0.369	0.26	0.428	0.413	0.424	0.398	0.4	0.363	0.27	0.428	0.414	0.434	0.408	0.394	0.363	0.26	0.43	0.424	0.421	0.406	0.39	0.341	0.276
	00:20:25	20.4167	0.457	0.444	0.417	0.431	0.4	0.387	0.298	0.438	0.419	0.438	0.435	0.408	0.37	0.286	0.434	0.442	0.411	0.404	0.398	0.366	0.257	0.427	0.411	0.422	0.398	0.398	0.364	0.262	0.427	0.414	0.432	0.407	0.394	0.364	0.257	0.43	0.423	0.415	0.405	0.386	0.339	0.27
	00:21:15	21.25	0.457	0.443	0.417	0.43	0.398	0.386	0.296	0.438	0.417	0.437	0.434	0.407	0.368	0.285	0.433	0.441	0.411	0.403	0.396	0.365	0.254	0.427	0.41	0.421	0.397	0.395	0.36	0.258	0.427	0.413	0.431	0.407	0.394	0.365	0.254	0.43	0.422	0.415	0.405	0.384	0.337	0.264
	00:22:05	22.0833	0.458	0.443	0.416	0.429	0.397	0.383	0.295	0.437	0.418	0.437	0.434	0.407	0.367	0.285	0.433	0.441	0.411	0.401	0.394	0.362	0.251	0.427	0.41	0.419	0.398	0.393	0.358	0.255	0.427	0.414	0.43	0.407	0.394	0.366	0.251	0.43	0.422	0.418	0.404	0.386	0.335	0.262
	00:22:55	22.9167	0.458	0.442	0.414	0.428	0.396	0.382	0.293	0.437	0.417	0.436	0.433	0.406	0.367	0.284	0.432	0.44	0.411	0.399	0.392	0.358	0.248	0.427	0.409	0.418	0.397	0.391	0.358	0.253	0.426	0.414	0.43	0.405	0.393	0.35	0.248	0.43	0.421	0.429	0.404	0.383	0.332	0.26
	00:23:45	23.75	0.458	0.44	0.414	0.425	0.395	0.39	0.291	0.436	0.415	0.435	0.432	0.405	0.367	0.283	0.432	0.44	0.41	0.398	0.389	0.352	0.246	0.427	0.408	0.416	0.394	0.388	0.347	0.25	0.426	0.413	0.429	0.404	0.391	0.333	0.246	0.429	0.42	0.414	0.403	0.381	0.33	0.258
	00:24:35	24.5833	0.459	0.44	0.413	0.424	0.394	0.386	0.29	0.435	0.416	0.434	0.431	0.404	0.36	0.282	0.431	0.439	0.409	0.396	0.387	0.343	0.242	0.427	0.407	0.415	0.392	0.387	0.329	0.247	0.425	0.413	0.429	0.403	0.39	0.328	0.242	0.428	0.421	0.409	0.402	0.371	0.327	0.254
	00:25:25	25.4167	0.459	0.439	0.411	0.423	0.394	0.376	0.289	0.435	0.414	0.434	0.431	0.404	0.356	0.281	0.43	0.438	0.408	0.395	0.384	0.337	0.24	0.428	0.407	0.414	0.391	0.385	0.324	0.244	0.425	0.412	0.428	0.403	0.39	0.326	0.24	0.426	0.421	0.408	0.401	0.363	0.324	0.253
	00:26:15	26.25	0.459	0.438	0.41	0.42	0.393	0.372	0.286	0.435	0.414	0.434	0.43	0.402	0.356	0.28	0.429	0.437	0.407	0.393	0.382	0.333	0.237	0.427	0.406	0.412	0.391	0.382	0.323	0.242	0.425	0.412	0.427	0.402	0.389	0.32	0.238	0.424	0.42	0.408	0.396	0.36	0.322	0.246
	00:27:05	27.0833	0.457	0.436	0.409	0.418	0.393	0.368	0.285	0.434	0.413	0.433	0.43	0.401	0.355	0.279	0.427	0.437	0.405	0.39	0.38	0.33	0.234	0.427	0.406	0.411	0.39	0.38	0.32	0.239	0.425	0.412	0.426	0.401	0.383	0.321	0.235	0.422	0.42	0.407	0.388	0.358	0.319	0.245
	00:27:55	27.9167	0.454	0.435	0.408	0.417	0.394	0.366	0.284	0.434	0.413	0.432	0.429	0.401	0.353	0.278	0.426	0.435	0.404	0.387	0.378	0.329	0.232	0.426	0.406	0.41	0.387	0.378	0.318	0.236	0.425	0.411	0.425	0.393	0.369	0.317	0.233	0.422	0.42	0.405	0.382	0.355	0.317	0.24
	00:28:45	28.75	0.454	0.434	0.408	0.416	0.396	0.365	0.282	0.433	0.413	0.431	0.428	0.402	0.352	0.277	0.426	0.435	0.404	0.384	0.376	0.327	0.229	0.425	0.405	0.409	0.383	0.376	0.315	0.234	0.425	0.411	0.424	0.385	0.362	0.318	0.23	0.421	0.421	0.402	0.381	0.354	0.314	0.242
	00:29:35	29.5833	0.454	0.433	0.408	0.417	0.388	0.364	0.281	0.432	0.412	0.43	0.427	0.402	0.352	0.276	0.426	0.433	0.404	0.381	0.373	0.324	0.226	0.424	0.405	0.408	0.376	0.374	0.313	0.231	0.425	0.41	0.422	0.382	0.36	0.313	0.228	0.421	0.421	0.397	0.38	0.353	0.311	0.234
	00:30:25	30.4167	0.454	0.432	0.407	0.418	0.386	0.362	0.281	0.431	0.411	0.43	0.426	0.395	0.351	0.275	0.425	0.432	0.401	0.378	0.369	0.321	0.224	0.423	0.405	0.407	0.371	0.371	0.308	0.229	0.425	0.406	0.418	0.382	0.358	0.307	0.225	0.42	0.417	0.395	0.378	0.35	0.309	0.231
	00:31:15	31.25	0.454	0.43	0.406	0.421	0.385	0.362	0.28	0.43	0.411	0.43	0.425	0.392	0.349	0.274	0.425	0.431	0.398	0.375	0.364	0.318	0.221	0.421	0.403	0.406	0.368	0.367	0.307	0.226	0.425	0.403	0.413	0.382	0.356	0.304	0.222	0.419	0.412	0.391	0.376	0.347	0.306	0.229
	00:32:05	32.0833	0.454	0.43	0.406	0.423	0.385	0.361	0.279	0.43	0.413	0.429	0.424	0.391	0.348	0.273	0.424	0.431	0.391	0.373	0.357	0.315	0.218	0.42	0.402	0.404	0.366	0.361	0.303	0.223	0.425	0.4	0.411	0.38	0.354	0.302	0.219	0.419	0.407	0.39	0.375	0.346	0.304	0.226
	00:32:55	32.9167	0.453	0.43	0.405	0.418	0.384	0.36	0.279	0.429	0.413	0.425	0.422	0.39	0.348	0.272	0.424	0.429	0.387	0.371	0.35	0.313	0.215	0.419	0.399	0.403	0.364	0.354	0.301	0.221	0.425	0.399	0.41	0.379	0.352	0.3	0.216	0.418	0.405	0.392	0.373	0.344	0.302	0.224
	00:33:45	33.75	0.452	0.43	0.404	0.415	0.383	0.359	0.279	0.428	0.412	0.423	0.421	0.389	0.347	0.271	0.424	0.427	0.384	0.369	0.347	0.31	0.213	0.419	0.394	0.4	0.363	0.352	0.298	0.219	0.424	0.398	0.409	0.376	0.35	0.298	0.213	0.418	0.404	0.4	0.371	0.341	0.299	0.22
	00:34:35	34.5833	0.451	0.432	0.404	0.414	0.383	0.359	0.277	0.427	0.409	0.422	0.42	0.388	0.346	0.27	0.423	0.426	0.383	0.367	0.346	0.307	0.21	0.419	0.39	0.394	0.362	0.351	0.295	0.216	0.42	0.397	0.408	0.374	0.348	0.302	0.211	0.418	0.404	0.405	0.37	0.338	0.296	0.221
	00:35:25	35.4167	0.449	0.432	0.403	0.413	0.382	0.357	0.276	0.425	0.406	0.421	0.419	0.388	0.345	0.269	0.423	0.424	0.381	0.364	0.346	0.304	0.207	0.418	0.388	0.388	0.359	0.35	0.292	0.213	0.417	0.396	0.407	0.373	0.347	0.299	0.208	0.418	0.402	0.387	0.368	0.337	0.294	0.214
	00:36:15	36.25	0.45	0.431	0.403	0.413	0.381	0.357	0.275	0.424	0.404	0.421	0.419	0.387	0.344	0.268	0.422	0.421	0.379	0.362	0.346	0.301	0.204	0.417	0.387	0.386	0.358	0.348	0.289	0.211	0.416	0.396	0.406	0.372	0.344	0.293	0.205	0.417	0.402	0.385	0.367	0.336	0.291	0.212
	00:37:05	37.0833	0.448	0.429	0.403	0.413	0.381	0.356	0.273	0.424	0.404	0.42	0.418	0.387	0.343	0.267	0.422	0.418	0.378	0.36	0.343	0.299	0.202	0.417	0.386	0.384	0.356	0.347	0.287	0.208	0.415	0.395	0.405	0.371	0.342	0.295	0.202	0.417	0.401	0.399	0.365	0.333	0.289	0.209
	00:37:55	37.9167	0.446	0.428	0.402	0.413	0.38	0.355	0.274	0.425	0.403	0.42	0.417	0.386	0.342	0.266	0.422	0.414	0.377	0.358	0.341	0.296	0.199	0.416	0.385	0.383	0.354	0.345	0.284	0.206	0.415	0.394	0.404	0.369	0.34	0.289	0.2	0.416	0.4	0.382	0.364	0.33	0.286	0.209
	00:38:45	38.75	0.446	0.428	0.401	0.412	0.379	0.354	0.271	0.425	0.402	0.419	0.417	0.385	0.341	0.265	0.421	0.412	0.376	0.356	0.34	0.293	0.198	0.416	0.384	0.382	0.352	0.342	0.281	0.203	0.414	0.394	0.403	0.368	0.338	0.288	0.198	0.416	0.399	0.381	0.362	0.329	0.284	0.202
	00:39:35	39.5833	0.445	0.427	0.401	0.411	0.378	0.353	0.27	0.424	0.403	0.419	0.416	0.384	0.341	0.264	0.421	0.408	0.374	0.354	0.338	0.291	0.197	0.416	0.383	0.381	0.35	0.34	0.28	0.2	0.413	0.393	0.402	0.367	0.336	0.284	0.195	0.416	0.399	0.381	0.361	0.327	0.281	0.204
	00:40:25	40.4167	0.444	0.427	0.4	0.411	0.377	0.352	0.269	0.424	0.403	0.418	0.416	0.384	0.34	0.263	0.421	0.406	0.372	0.352	0.335	0.287	0.193	0.415	0.382	0.38	0.349	0.337	0.277	0.198	0.413	0.393	0.401	0.365	0.334	0.282	0.193	0.416	0.398	0.379	0.359	0.325	0.278	0.197
	00:41:15	41.25	0.445	0.426	0.399	0.41	0.377	0.351	0.269	0.423	0.401	0.417	0.415	0.383	0.339	0.262	0.42	0.406	0.37	0.35	0.332	0.285	0.189	0.415	0.381	0.379	0.346	0.335	0.274	0.195	0.413	0.391	0.4	0.363	0.332	0.28	0.191	0.415	0.397	0.378	0.358	0.322	0.276	0.198
	00:42:05	42.0833	0.445	0.426	0.399	0.41	0.376	0.35	0.267	0.422	0.402	0.417	0.414	0.382	0.338	0.261	0.42	0.405	0.369	0.348	0.33	0.282	0.186	0.414	0.38	0.377	0.344	0.333	0.272	0.193	0.413	0.391	0.399	0.363	0.33	0.277	0.189	0.415	0.396	0.387	0.356	0.32	0.273	0.192
	00:42:55	42.9167	0.446	0.425	0.398	0.409	0.375	0.35	0.267	0.422	0.402	0.417	0.413	0.382	0.337	0.26	0.42	0.405	0.368	0.347	0.327	0.279	0.184	0.414	0.38	0.376	0.342	0.33	0.269	0.19	0.412	0.39	0.398	0.362	0.328	0.274	0.187	0.415	0.395	0.396	0.355	0.318	0.271	0.193
	00:43:45	43.75	0.447	0.425	0.398	0.408	0.375	0.349	0.264	0.422	0.4	0.416	0.413	0.381	0.336	0.259	0.419	0.405	0.367	0.344	0.325	0.276	0.181	0.414	0.378	0.374	0.341	0.327	0.266	0.188	0.412	0.389	0.397	0.36	0.326	0.275	0.186	0.413	0.395	0.38	0.353	0.316	0.268	0.189
	00:44:35	44.5833	0.446	0.425	0.398	0.407	0.374	0.349	0.265	0.422	0.4	0.415	0.412	0.38	0.335	0.258	0.419	0.405	0.365	0.342	0.322	0.274	0.179	0.413	0.377	0.372	0.339	0.325	0.266	0.185	0.412	0.389	0.396	0.359	0.324	0.271	0.185	0.413	0.394	0.394	0.352	0.314	0.265	0.192
	00:45:25	45.4167	0.443	0.424	0.397	0.407	0.374	0.348	0.262	0.421	0.4	0.415	0.412	0.38	0.334	0.257	0.418	0.402	0.363	0.34	0.32	0.271	0.178	0.413	0.376	0.371	0.337	0.323	0.262	0.183	0.412	0.388	0.395	0.357	0.322	0.267	0.185	0.413	0.393	0.397	0.35	0.312	0.263	0.188
	00:46:15	46.25	0.442	0.424	0.397	0.406	0.374	0.346	0.262	0.421	0.398	0.415	0.411	0.379	0.333	0.256	0.418	0.401	0.363	0.338	0.317	0.268	0.178	0.413	0.375	0.37	0.335	0.32	0.258	0.181	0.411	0.387	0.394	0.356	0.32	0.263	0.185	0.413	0.393	0.373	0.349	0.31	0.261	0.188
	00:47:05	47.0833	0.441	0.423	0.396	0.406	0.372	0.344	0.26	0.42	0.398	0.414	0.411	0.378	0.333	0.255	0.418	0.401	0.361	0.336	0.315	0.265	0.177	0.413	0.374	0.368	0.333	0.318	0.256	0.18	0.41	0.386	0.393	0.354	0.317	0.265	0.185	0.412	0.392	0.388	0.347	0.307	0.258	0.188
	00:47:55	47.9167	0.442	0.423	0.396	0.406	0.371	0.344	0.261	0.42	0.397	0.413	0.41	0.378	0.331	0.254	0.417	0.399	0.36	0.334	0.313	0.262	0.177	0.412	0.373	0.366	0.33	0.315	0.254	0.179	0.41	0.386	0.391	0.351	0.315	0.262	0.185	0.411	0.391	0.381	0.345	0.305	0.255	0.187
	00:48:45	48.75	0.443	0.423	0.395	0.405	0.371	0.343	0.26	0.42	0.397	0.413	0.409	0.377	0.331	0.253	0.417	0.397	0.359	0.332	0.31	0.26	0.177	0.412	0.373	0.365	0.328	0.313	0.251	0.178	0.41	0.385	0.39	0.35	0.313	0.262	0.185	0.411	0.391	0.391	0.344	0.303	0.253	0.187
	00:49:35	49.5833	0.44	0.422	0.394	0.404	0.37	0.342	0.258	0.419	0.396	0.413	0.409	0.376	0.33	0.252	0.417	0.396	0.357	0.33	0.308	0.257	0.177	0.411	0.371	0.364	0.326	0.311	0.248	0.178	0.409	0.384	0.389	0.349	0.311	0.259	0.185	0.411	0.389	0.381	0.342	0.301	0.25	0.187
	00:50:25	50.4167	0.437	0.422	0.394	0.403	0.369	0.341	0.257	0.419	0.396	0.412	0.408	0.375	0.329	0.251	0.416	0.396	0.356	0.328	0.305	0.254	0.176	0.41	0.37	0.362	0.325	0.309	0.246	0.179	0.409	0.383	0.389	0.349	0.309	0.256	0.185	0.411	0.389	0.391	0.341	0.299	0.248	0.188
	00:51:15	51.25	0.438	0.422	0.393	0.403	0.368	0.34	0.256	0.418	0.397	0.412	0.407	0.375	0.328	0.25	0.416	0.395	0.354	0.326	0.303	0.251	0.176	0.41	0.369	0.361	0.322	0.307	0.244	0.178	0.409	0.382	0.387	0.346	0.307	0.255	0.184	0.41	0.388	0.388	0.34	0.297	0.246	0.187
	00:52:05	52.0833	0.438	0.421	0.393	0.402	0.368	0.339	0.254	0.418	0.397	0.411	0.407	0.374	0.327	0.249	0.416	0.394	0.353	0.325	0.301	0.248	0.176	0.41	0.368	0.359	0.322	0.304	0.241	0.178	0.409	0.383	0.387	0.346	0.306	0.25	0.185	0.41	0.388	0.373	0.338	0.295	0.243	0.187
	00:52:55	52.9167	0.437	0.421	0.392	0.401	0.367	0.338	0.253	0.417	0.396	0.411	0.407	0.373	0.326	0.248	0.415	0.394	0.352	0.322	0.298	0.246	0.176	0.409	0.367	0.358	0.318	0.302	0.239	0.178	0.408	0.381	0.385	0.344	0.303	0.245	0.185	0.409	0.386	0.378	0.336	0.293	0.24	0.187
	00:53:45	53.75	0.436	0.42	0.391	0.401	0.366	0.337	0.252	0.417	0.395	0.41	0.406	0.372	0.325	0.247	0.415	0.394	0.351	0.321	0.296	0.243	0.177	0.409	0.366	0.356	0.318	0.3	0.236	0.178	0.408	0.38	0.384	0.343	0.301	0.245	0.184	0.409	0.386	0.369	0.335	0.291	0.238	0.189
	00:54:35	54.5833	0.435	0.419	0.39	0.4	0.365	0.336	0.251	0.416	0.394	0.41	0.405	0.372	0.324	0.246	0.414	0.393	0.35	0.319	0.293	0.24	0.176	0.409	0.365	0.355	0.316	0.297	0.234	0.177	0.407	0.379	0.383	0.341	0.299	0.245	0.184	0.408	0.385	0.372	0.334	0.289	0.235	0.187
	00:55:25	55.4167	0.437	0.418	0.39	0.399	0.365	0.335	0.25	0.416	0.394	0.409	0.405	0.371	0.324	0.245	0.414	0.391	0.348	0.317	0.291	0.237	0.176	0.409	0.365	0.353	0.315	0.295	0.231	0.177	0.407	0.379	0.382	0.34	0.297	0.24	0.183	0.408	0.384	0.359	0.332	0.287	0.233	0.188
	00:56:15	56.25	0.44	0.418	0.39	0.398	0.364	0.334	0.25	0.415	0.393	0.409	0.405	0.37	0.323	0.244	0.414	0.389	0.346	0.315	0.289	0.235	0.177	0.409	0.364	0.352	0.314	0.293	0.229	0.177	0.407	0.378	0.381	0.338	0.295	0.236	0.184	0.408	0.384	0.368	0.331	0.285	0.23	0.189
	00:57:05	57.0833	0.44	0.417	0.389	0.398	0.364	0.333	0.248	0.415	0.393	0.408	0.404	0.37	0.322	0.242	0.414	0.389	0.344	0.313	0.286	0.232	0.177	0.408	0.363	0.351	0.312	0.29	0.227	0.177	0.406	0.378	0.38	0.337	0.293	0.238	0.184	0.407	0.383	0.38	0.329	0.282	0.228	0.189
	00:57:55	57.9167	0.438	0.416	0.389	0.397	0.363	0.332	0.248	0.414	0.392	0.408	0.403	0.369	0.321	0.242	0.413	0.387	0.343	0.311	0.284	0.229	0.178	0.408	0.361	0.349	0.31	0.287	0.224	0.177	0.406	0.377	0.379	0.336	0.291	0.234	0.184	0.407	0.382	0.365	0.328	0.28	0.226	0.19
	00:58:45	58.75	0.436	0.416	0.388	0.397	0.363	0.332	0.247	0.414	0.392	0.407	0.403	0.369	0.32	0.241	0.413	0.385	0.342	0.31	0.282	0.227	0.178	0.408	0.36	0.348	0.31	0.285	0.224	0.177	0.405	0.376	0.379	0.335	0.29	0.23	0.184	0.407	0.382	0.371	0.326	0.278	0.223	0.188
	00:59:35	59.5833	0.435	0.416	0.387	0.396	0.363	0.33	0.246	0.414	0.392	0.407	0.402	0.368	0.319	0.239	0.412	0.386	0.341	0.307	0.279	0.224	0.177	0.407	0.359	0.346	0.307	0.282	0.22	0.178	0.405	0.376	0.377	0.334	0.288	0.231	0.183	0.406	0.38	0.354	0.324	0.275	0.22	0.186
	01:00:25	60.4167	0.435	0.415	0.387	0.396	0.362	0.329	0.245	0.413	0.391	0.406	0.401	0.367	0.318	0.238	0.412	0.384	0.339	0.305	0.277	0.221	0.177	0.407	0.359	0.345	0.302	0.28	0.218	0.178	0.405	0.375	0.376	0.332	0.285	0.225	0.182	0.406	0.38	0.357	0.323	0.272	0.218	0.188
	01:01:15	61.25	0.435	0.415	0.386	0.395	0.361	0.329	0.244	0.413	0.392	0.406	0.401	0.366	0.317	0.237	0.412	0.385	0.337	0.303	0.274	0.218	0.177	0.407	0.358	0.344	0.299	0.277	0.216	0.178	0.405	0.374	0.375	0.33	0.283	0.222	0.182	0.405	0.379	0.352	0.321	0.27	0.216	0.189
	01:02:05	62.0833	0.436	0.415	0.386	0.394	0.36	0.328	0.243	0.413	0.391	0.405	0.4	0.365	0.317	0.237	0.411	0.384	0.336	0.301	0.272	0.216	0.177	0.406	0.357	0.342	0.296	0.275	0.215	0.178	0.405	0.373	0.374	0.329	0.281	0.22	0.181	0.405	0.378	0.351	0.32	0.27	0.213	0.189
	01:02:55	62.9167	0.436	0.415	0.385	0.394	0.361	0.327	0.241	0.412	0.391	0.405	0.399	0.365	0.316	0.236	0.411	0.383	0.335	0.299	0.27	0.213	0.177	0.406	0.356	0.341	0.295	0.273	0.213	0.177	0.404	0.373	0.373	0.328	0.28	0.218	0.181	0.405	0.378	0.354	0.318	0.269	0.211	0.189
	01:03:45	63.75	0.436	0.414	0.385	0.393	0.36	0.326	0.241	0.412	0.391	0.404	0.399	0.364	0.315	0.235	0.411	0.382	0.333	0.298	0.268	0.21	0.177	0.405	0.355	0.339	0.294	0.271	0.21	0.177	0.404	0.372	0.372	0.326	0.278	0.216	0.181	0.405	0.377	0.361	0.317	0.267	0.208	0.188
	01:04:35	64.5833	0.436	0.414	0.384	0.394	0.36	0.325	0.24	0.412	0.39	0.404	0.399	0.364	0.314	0.234	0.41	0.381	0.333	0.296	0.265	0.208	0.177	0.405	0.354	0.338	0.292	0.268	0.208	0.177	0.403	0.371	0.371	0.325	0.276	0.214	0.181	0.404	0.376	0.347	0.316	0.264	0.206	0.187
	01:05:25	65.4167	0.435	0.413	0.383	0.392	0.358	0.324	0.239	0.411	0.388	0.403	0.398	0.363	0.313	0.233	0.41	0.38	0.331	0.294	0.263	0.205	0.177	0.405	0.353	0.337	0.292	0.266	0.203	0.176	0.403	0.371	0.37	0.323	0.274	0.211	0.181	0.403	0.376	0.346	0.314	0.261	0.204	0.188
	01:06:15	66.25	0.435	0.412	0.383	0.391	0.358	0.323	0.237	0.411	0.388	0.403	0.398	0.362	0.312	0.232	0.409	0.378	0.329	0.292	0.26	0.202	0.178	0.404	0.352	0.335	0.292	0.263	0.201	0.176	0.403	0.369	0.368	0.322	0.271	0.209	0.181	0.403	0.374	0.354	0.313	0.261	0.201	0.19
	01:07:05	67.0833	0.435	0.413	0.383	0.391	0.356	0.323	0.238	0.41	0.388	0.403	0.397	0.362	0.312	0.231	0.409	0.377	0.328	0.29	0.258	0.2	0.178	0.404	0.352	0.334	0.29	0.261	0.198	0.177	0.402	0.369	0.368	0.32	0.27	0.21	0.181	0.403	0.374	0.361	0.311	0.259	0.199	0.188
	01:07:55	67.9167	0.434	0.412	0.382	0.39	0.356	0.322	0.236	0.41	0.387	0.402	0.396	0.361	0.311	0.23	0.409	0.375	0.326	0.288	0.256	0.197	0.177	0.404	0.35	0.333	0.287	0.259	0.196	0.176	0.402	0.368	0.367	0.32	0.267	0.21	0.181	0.402	0.373	0.343	0.31	0.257	0.197	0.188
	01:08:45	68.75	0.435	0.412	0.381	0.39	0.356	0.321	0.235	0.409	0.387	0.402	0.396	0.36	0.31	0.229	0.409	0.374	0.325	0.286	0.254	0.194	0.177	0.403	0.349	0.331	0.287	0.257	0.195	0.176	0.402	0.367	0.366	0.318	0.266	0.206	0.181	0.403	0.373	0.368	0.308	0.254	0.196	0.188
	01:09:35	69.5833	0.433	0.412	0.381	0.389	0.355	0.32	0.234	0.409	0.387	0.402	0.409	0.359	0.309	0.228	0.408	0.373	0.324	0.284	0.252	0.192	0.177	0.403	0.349	0.329	0.285	0.255	0.193	0.177	0.401	0.366	0.364	0.317	0.264	0.204	0.181	0.402	0.372	0.36	0.307	0.252	0.194	0.188
		distance	0.221	0.219	0.217	0.221	0.223	0.229	0.212	0.22	0.223	0.226	0.26	0.229	0.24	0.219	0.231	0.23	0.231	0.249	0.231	0.246	0.217	0.231	0.224	0.241	0.242	0.245	0.233	0.216	0.228	0.224	0.239	0.224	0.223	0.221	0.223	0.223	0.226	0.178	0.227	0.219	0.212	0.216
			Mfd D7AAA #1	Mfd D7AAA #2	Mfd D7AAA #3	Mfd D7AAA #4	Mfd D7AAA #5	Mfd D7AAA +DNA #1	Mfd D7AAA +DNA #2	Mfd D7AAA +DNA #3	Mfd D7AAA +DNA #4	Mfd D7AAA +DNA #5	Mfd D7AAA #1	Mfd D7AAA #2	Mfd D7AAA #3	Mfd D7AAA #4	Mfd D7AAA #5	Mfd D7AAA +DNA #1	Mfd D7AAA +DNA #2	Mfd D7AAA +DNA #3	Mfd D7AAA +DNA #4	Mfd D7AAA +DNA #5	Mfd D7AAA #1	Mfd D7AAA #2	Mfd D7AAA #3	Mfd D7AAA #4	Mfd D7AAA #5	Mfd D7AAA +DNA #1	Mfd D7AAA +DNA #2	Mfd D7AAA +DNA #3	Mfd D7AAA +DNA #4	Mfd D7AAA +DNA #5	Mfd D7AAA #1	Mfd D7AAA #2	Mfd D7AAA #3	Mfd D7AAA #4	Mfd D7AAA #5	Mfd D7AAA +DNA #1	Mfd D7AAA +DNA #2	Mfd D7AAA +DNA #3	Mfd D7AAA +DNA #4	Mfd D7AAA +DNA #5	Mfd D7AAA +DNA #6	Mfd D7AAA #1	Mfd D7AAA #2	Mfd D7AAA #3	Mfd D7AAA #4	Mfd D7AAA #5	Mfd D7AAA #6
		mM ATP	0	0	0	0	0	0	0	0	0	0	0.25	0.25	0.25	0.25	0.25	0.25	0.25	0.25	0.25	0.25	0.5	0.5	0.5	0.5	0.5	0.5	0.5	0.5	0.5	0.5	1	1	1	1	1	1	1	1	1	1	1	2	2	2	2	2	2
	Time	time (min)	A1	A2	A3	A4	A5	A6	A7	A8	A9	A10	B1	B2	B3	B4	B5	B6	B7	B8	B9	B10	C1	C2	C3	C4	C5	C6	C7	C8	C9	C10	D1	D2	D3	D4	D5	D6	D7	D8	D9	D10	D12	E1	E2	E3	E4	E5	E6
	00:00:32	0.533333	0.448	0.432	0.426	0.435	0.435	0.447	0.453	0.449	0.44	0.434	0.441	0.44	0.429	0.433	0.437	0.42	0.443	0.447	0.44	0.444	0.448	0.435	0.445	0.434	0.419	0.433	0.434	0.431	0.449	0.451	0.441	0.442	0.447	0.436	0.433	0.429	0.446	0.435	0.44	0.446	0.432	0.443	0.442	0.45	0.44	0.438	0.44
	00:01:22	1.36667	0.448	0.432	0.425	0.435	0.434	0.447	0.452	0.45	0.44	0.433	0.44	0.439	0.429	0.433	0.436	0.418	0.442	0.446	0.439	0.443	0.446	0.434	0.443	0.433	0.417	0.431	0.433	0.43	0.448	0.45	0.439	0.44	0.446	0.435	0.432	0.427	0.445	0.434	0.438	0.444	0.43	0.442	0.44	0.448	0.438	0.437	0.438
	00:02:12	2.2	0.447	0.431	0.424	0.433	0.434	0.445	0.451	0.449	0.439	0.433	0.44	0.438	0.428	0.432	0.435	0.417	0.441	0.446	0.438	0.442	0.446	0.433	0.442	0.432	0.416	0.43	0.432	0.429	0.447	0.45	0.438	0.44	0.444	0.434	0.432	0.426	0.443	0.433	0.437	0.443	0.429	0.442	0.44	0.448	0.437	0.435	0.437
	00:03:02	3.03333	0.446	0.429	0.423	0.432	0.432	0.444	0.45	0.447	0.437	0.43	0.439	0.438	0.427	0.431	0.434	0.416	0.44	0.444	0.436	0.441	0.445	0.432	0.441	0.431	0.414	0.428	0.43	0.427	0.446	0.449	0.436	0.439	0.443	0.433	0.431	0.424	0.442	0.432	0.435	0.441	0.429	0.44	0.438	0.446	0.436	0.434	0.435
	00:03:52	3.86667	0.445	0.429	0.422	0.431	0.431	0.444	0.449	0.446	0.435	0.429	0.438	0.437	0.426	0.431	0.433	0.415	0.439	0.443	0.435	0.44	0.444	0.431	0.44	0.431	0.413	0.427	0.43	0.426	0.444	0.448	0.436	0.438	0.442	0.432	0.43	0.424	0.441	0.431	0.434	0.44	0.431	0.439	0.438	0.446	0.435	0.433	0.435
	00:04:42	4.7	0.444	0.428	0.422	0.429	0.43	0.442	0.449	0.445	0.435	0.428	0.437	0.436	0.425	0.43	0.432	0.414	0.438	0.442	0.435	0.44	0.443	0.431	0.439	0.43	0.412	0.427	0.429	0.425	0.443	0.448	0.435	0.437	0.441	0.431	0.429	0.423	0.439	0.429	0.434	0.439	0.427	0.439	0.438	0.446	0.433	0.432	0.433
	00:05:32	5.53333	0.444	0.427	0.421	0.43	0.429	0.442	0.448	0.445	0.434	0.427	0.437	0.435	0.424	0.43	0.431	0.413	0.437	0.441	0.434	0.439	0.442	0.43	0.438	0.429	0.415	0.425	0.429	0.425	0.443	0.447	0.434	0.436	0.441	0.43	0.428	0.422	0.438	0.429	0.434	0.438	0.428	0.438	0.437	0.446	0.432	0.431	0.432
	00:09:31	9.51667	0.472	0.457	0.451	0.441	0.442	0.465	0.465	0.462	0.45	0.445	0.449	0.467	0.439	0.441	0.446	0.421	0.455	0.458	0.454	0.457	0.465	0.443	0.449	0.442	0.425	0.441	0.446	0.441	0.46	0.464	0.443	0.445	0.448	0.452	0.449	0.436	0.461	0.442	0.458	0.463	0.441	0.439	0.455	0.449	0.434	0.438	0.436
	00:10:21	10.35	0.472	0.458	0.45	0.439	0.441	0.466	0.463	0.459	0.447	0.443	0.448	0.465	0.438	0.44	0.444	0.42	0.452	0.457	0.452	0.455	0.464	0.441	0.447	0.44	0.423	0.439	0.443	0.438	0.457	0.46	0.441	0.443	0.446	0.451	0.447	0.432	0.459	0.44	0.456	0.461	0.436	0.436	0.452	0.447	0.431	0.435	0.431
	00:11:11	11.1833	0.471	0.456	0.45	0.438	0.44	0.466	0.462	0.458	0.447	0.442	0.448	0.464	0.437	0.44	0.442	0.419	0.451	0.455	0.451	0.454	0.463	0.44	0.446	0.439	0.427	0.437	0.44	0.437	0.456	0.459	0.439	0.44	0.444	0.449	0.446	0.429	0.457	0.436	0.453	0.459	0.432	0.433	0.449	0.445	0.428	0.433	0.426
	00:12:01	12.0167	0.47	0.455	0.449	0.437	0.439	0.465	0.461	0.457	0.445	0.44	0.447	0.463	0.436	0.439	0.442	0.417	0.449	0.454	0.449	0.452	0.461	0.438	0.444	0.437	0.426	0.435	0.439	0.435	0.454	0.458	0.437	0.439	0.442	0.448	0.445	0.428	0.454	0.434	0.451	0.456	0.429	0.429	0.446	0.442	0.426	0.429	0.421
	00:12:51	12.85	0.47	0.455	0.449	0.437	0.439	0.464	0.46	0.457	0.445	0.439	0.447	0.462	0.435	0.438	0.441	0.417	0.448	0.453	0.448	0.451	0.461	0.437	0.443	0.436	0.426	0.433	0.437	0.434	0.453	0.456	0.435	0.437	0.441	0.446	0.443	0.425	0.452	0.431	0.449	0.454	0.427	0.426	0.443	0.439	0.424	0.426	0.417
	00:13:41	13.6833	0.47	0.455	0.448	0.436	0.438	0.464	0.459	0.455	0.444	0.438	0.446	0.462	0.434	0.437	0.44	0.415	0.447	0.451	0.447	0.449	0.459	0.436	0.442	0.435	0.425	0.431	0.435	0.433	0.452	0.454	0.432	0.436	0.439	0.445	0.442	0.422	0.45	0.428	0.446	0.451	0.426	0.422	0.441	0.435	0.42	0.422	0.412
	00:14:31	14.5167	0.469	0.454	0.447	0.435	0.437	0.463	0.458	0.454	0.443	0.438	0.445	0.461	0.433	0.437	0.439	0.415	0.446	0.45	0.445	0.448	0.458	0.435	0.441	0.434	0.424	0.428	0.433	0.431	0.449	0.452	0.43	0.434	0.437	0.443	0.44	0.419	0.448	0.425	0.443	0.449	0.421	0.419	0.438	0.431	0.416	0.419	0.406
	00:15:21	15.35	0.469	0.454	0.447	0.435	0.437	0.463	0.457	0.454	0.443	0.437	0.444	0.46	0.432	0.436	0.439	0.413	0.444	0.448	0.444	0.447	0.457	0.433	0.44	0.433	0.423	0.427	0.431	0.429	0.448	0.45	0.428	0.432	0.435	0.441	0.439	0.416	0.445	0.423	0.441	0.446	0.419	0.416	0.435	0.428	0.413	0.416	0.401
	00:16:11	16.1833	0.468	0.453	0.446	0.435	0.436	0.463	0.456	0.453	0.442	0.438	0.443	0.459	0.431	0.435	0.438	0.412	0.444	0.447	0.442	0.446	0.456	0.433	0.439	0.432	0.423	0.426	0.43	0.427	0.446	0.45	0.426	0.43	0.433	0.439	0.437	0.412	0.443	0.42	0.438	0.444	0.42	0.412	0.433	0.425	0.41	0.414	0.397
	00:17:01	17.0167	0.467	0.452	0.446	0.435	0.436	0.462	0.456	0.453	0.441	0.436	0.441	0.458	0.43	0.434	0.437	0.411	0.444	0.446	0.441	0.446	0.456	0.431	0.438	0.43	0.421	0.424	0.429	0.426	0.445	0.449	0.424	0.428	0.432	0.438	0.436	0.41	0.44	0.417	0.436	0.442	0.419	0.409	0.43	0.422	0.407	0.412	0.392
	00:17:51	17.85	0.467	0.452	0.445	0.432	0.435	0.462	0.455	0.454	0.441	0.436	0.44	0.458	0.429	0.434	0.436	0.411	0.442	0.445	0.44	0.445	0.454	0.43	0.437	0.43	0.421	0.423	0.428	0.424	0.443	0.448	0.421	0.426	0.43	0.436	0.434	0.407	0.437	0.415	0.435	0.439	0.417	0.406	0.427	0.418	0.405	0.41	0.389
	00:18:41	18.6833	0.466	0.451	0.445	0.432	0.437	0.461	0.455	0.453	0.441	0.436	0.44	0.457	0.429	0.433	0.434	0.41	0.441	0.444	0.439	0.445	0.454	0.429	0.436	0.428	0.414	0.422	0.428	0.423	0.442	0.448	0.419	0.424	0.428	0.435	0.433	0.405	0.435	0.413	0.433	0.438	0.414	0.404	0.424	0.416	0.404	0.409	0.386
	00:19:31	19.5167	0.466	0.451	0.445	0.432	0.436	0.46	0.455	0.454	0.441	0.436	0.439	0.456	0.428	0.433	0.434	0.41	0.44	0.444	0.439	0.444	0.453	0.429	0.435	0.428	0.414	0.422	0.428	0.424	0.441	0.448	0.418	0.422	0.426	0.433	0.431	0.403	0.433	0.411	0.431	0.437	0.414	0.402	0.421	0.414	0.402	0.406	0.384
	00:20:21	20.35	0.465	0.45	0.444	0.432	0.434	0.461	0.454	0.454	0.441	0.436	0.438	0.456	0.427	0.432	0.433	0.41	0.44	0.444	0.438	0.444	0.452	0.428	0.435	0.427	0.415	0.421	0.427	0.424	0.441	0.447	0.416	0.42	0.424	0.431	0.43	0.4	0.431	0.41	0.429	0.435	0.412	0.4	0.418	0.411	0.4	0.404	0.38
	00:21:11	21.1833	0.466	0.449	0.444	0.434	0.437	0.46	0.454	0.454	0.441	0.435	0.438	0.455	0.427	0.432	0.433	0.409	0.439	0.444	0.438	0.444	0.451	0.427	0.434	0.426	0.417	0.421	0.426	0.424	0.441	0.446	0.415	0.419	0.422	0.43	0.429	0.398	0.43	0.408	0.426	0.433	0.412	0.398	0.415	0.41	0.398	0.402	0.376
	00:22:01	22.0167	0.466	0.448	0.443	0.433	0.437	0.46	0.455	0.453	0.441	0.436	0.437	0.455	0.426	0.431	0.433	0.409	0.439	0.443	0.438	0.444	0.45	0.427	0.434	0.426	0.417	0.421	0.426	0.422	0.44	0.444	0.414	0.418	0.42	0.429	0.428	0.395	0.427	0.406	0.423	0.431	0.413	0.395	0.411	0.408	0.396	0.399	0.372
	00:22:51	22.85	0.464	0.447	0.442	0.432	0.437	0.459	0.455	0.453	0.442	0.437	0.436	0.454	0.426	0.431	0.433	0.408	0.439	0.442	0.438	0.444	0.449	0.427	0.433	0.425	0.415	0.42	0.425	0.422	0.44	0.444	0.414	0.417	0.419	0.427	0.426	0.394	0.424	0.403	0.419	0.428	0.412	0.393	0.407	0.405	0.393	0.397	0.368
	00:23:41	23.6833	0.462	0.446	0.441	0.432	0.435	0.458	0.456	0.452	0.442	0.435	0.436	0.454	0.426	0.43	0.433	0.407	0.439	0.441	0.438	0.443	0.449	0.426	0.432	0.424	0.414	0.418	0.425	0.421	0.438	0.443	0.412	0.417	0.42	0.425	0.424	0.392	0.419	0.401	0.415	0.424	0.41	0.392	0.403	0.402	0.39	0.394	0.364
	00:24:31	24.5167	0.461	0.445	0.441	0.432	0.436	0.457	0.455	0.45	0.443	0.431	0.436	0.453	0.425	0.431	0.432	0.407	0.439	0.441	0.438	0.443	0.448	0.425	0.432	0.424	0.414	0.417	0.425	0.42	0.438	0.44	0.411	0.415	0.418	0.422	0.42	0.392	0.415	0.4	0.409	0.42	0.402	0.39	0.398	0.4	0.388	0.388	0.361
	00:25:21	25.35	0.46	0.444	0.44	0.433	0.437	0.455	0.455	0.448	0.435	0.43	0.436	0.452	0.425	0.432	0.433	0.407	0.439	0.441	0.438	0.441	0.448	0.424	0.432	0.423	0.414	0.417	0.423	0.42	0.437	0.436	0.409	0.414	0.416	0.419	0.417	0.39	0.41	0.399	0.404	0.414	0.393	0.384	0.393	0.398	0.387	0.377	0.35
	00:26:11	26.1833	0.459	0.444	0.44	0.432	0.434	0.454	0.453	0.447	0.435	0.43	0.436	0.451	0.425	0.431	0.433	0.407	0.439	0.441	0.434	0.437	0.447	0.424	0.431	0.422	0.412	0.415	0.418	0.419	0.436	0.432	0.408	0.413	0.415	0.415	0.414	0.389	0.405	0.398	0.401	0.409	0.391	0.37	0.388	0.392	0.378	0.37	0.333
	00:27:01	27.0167	0.459	0.444	0.439	0.432	0.432	0.454	0.45	0.446	0.435	0.43	0.436	0.45	0.426	0.431	0.433	0.407	0.438	0.44	0.431	0.435	0.445	0.424	0.431	0.422	0.416	0.413	0.414	0.414	0.433	0.43	0.408	0.411	0.415	0.412	0.411	0.386	0.402	0.394	0.398	0.407	0.386	0.361	0.384	0.38	0.364	0.366	0.326
	00:27:51	27.85	0.458	0.443	0.439	0.427	0.429	0.453	0.45	0.446	0.434	0.429	0.436	0.449	0.427	0.433	0.433	0.404	0.436	0.437	0.429	0.434	0.442	0.423	0.431	0.423	0.414	0.409	0.411	0.411	0.428	0.428	0.408	0.41	0.413	0.409	0.407	0.375	0.399	0.383	0.395	0.404	0.384	0.356	0.38	0.371	0.358	0.362	0.32
	00:28:41	28.6833	0.458	0.443	0.439	0.427	0.427	0.453	0.449	0.445	0.434	0.428	0.435	0.448	0.426	0.431	0.432	0.4	0.431	0.434	0.429	0.433	0.439	0.424	0.431	0.421	0.408	0.405	0.408	0.406	0.424	0.427	0.404	0.411	0.413	0.407	0.406	0.367	0.397	0.377	0.392	0.401	0.382	0.352	0.375	0.367	0.354	0.36	0.315
	00:29:31	29.5167	0.457	0.442	0.438	0.425	0.427	0.452	0.449	0.445	0.433	0.428	0.435	0.447	0.427	0.433	0.426	0.397	0.429	0.434	0.428	0.434	0.436	0.421	0.429	0.417	0.404	0.403	0.407	0.404	0.423	0.425	0.394	0.41	0.412	0.404	0.404	0.363	0.394	0.375	0.39	0.398	0.379	0.347	0.371	0.363	0.35	0.356	0.309
	00:30:21	30.35	0.457	0.442	0.438	0.424	0.426	0.452	0.449	0.444	0.433	0.428	0.435	0.446	0.426	0.431	0.422	0.396	0.428	0.433	0.428	0.432	0.434	0.415	0.423	0.413	0.397	0.4	0.406	0.403	0.422	0.424	0.388	0.405	0.405	0.403	0.402	0.36	0.391	0.371	0.387	0.395	0.378	0.343	0.368	0.359	0.347	0.352	0.304
	00:31:11	31.1833	0.457	0.441	0.438	0.423	0.425	0.451	0.448	0.444	0.432	0.428	0.437	0.445	0.423	0.428	0.421	0.396	0.427	0.431	0.427	0.431	0.433	0.412	0.419	0.411	0.396	0.399	0.405	0.401	0.421	0.423	0.386	0.396	0.397	0.401	0.401	0.357	0.388	0.369	0.384	0.393	0.379	0.34	0.364	0.356	0.344	0.349	0.299
	00:32:01	32.0167	0.456	0.441	0.437	0.423	0.425	0.451	0.447	0.444	0.432	0.426	0.435	0.445	0.419	0.42	0.42	0.395	0.426	0.43	0.426	0.431	0.432	0.41	0.416	0.409	0.395	0.397	0.404	0.4	0.419	0.422	0.383	0.391	0.393	0.399	0.399	0.354	0.385	0.366	0.381	0.39	0.376	0.336	0.36	0.352	0.341	0.346	0.293
	00:32:51	32.85	0.456	0.441	0.437	0.422	0.426	0.451	0.447	0.444	0.433	0.427	0.431	0.444	0.416	0.419	0.419	0.394	0.425	0.429	0.425	0.43	0.431	0.409	0.415	0.408	0.394	0.396	0.402	0.399	0.418	0.421	0.381	0.388	0.39	0.397	0.397	0.351	0.383	0.363	0.378	0.386	0.376	0.332	0.356	0.348	0.337	0.343	0.287
	00:33:41	33.6833	0.455	0.44	0.436	0.422	0.424	0.45	0.447	0.444	0.431	0.426	0.426	0.444	0.415	0.418	0.419	0.394	0.425	0.428	0.424	0.43	0.43	0.408	0.414	0.407	0.392	0.394	0.401	0.398	0.417	0.42	0.378	0.386	0.388	0.396	0.395	0.348	0.38	0.361	0.376	0.384	0.369	0.329	0.353	0.344	0.333	0.34	0.282
	00:34:31	34.5167	0.455	0.44	0.436	0.422	0.424	0.45	0.447	0.442	0.431	0.426	0.426	0.443	0.414	0.417	0.419	0.393	0.425	0.428	0.424	0.429	0.429	0.407	0.414	0.406	0.392	0.393	0.399	0.396	0.416	0.419	0.376	0.384	0.387	0.393	0.394	0.347	0.377	0.358	0.372	0.381	0.365	0.324	0.349	0.34	0.329	0.336	0.277
	00:35:21	35.35	0.454	0.44	0.436	0.421	0.423	0.449	0.447	0.442	0.431	0.425	0.424	0.443	0.413	0.416	0.418	0.392	0.423	0.427	0.423	0.428	0.428	0.406	0.413	0.405	0.395	0.392	0.398	0.394	0.414	0.417	0.374	0.381	0.384	0.392	0.392	0.344	0.374	0.356	0.37	0.378	0.365	0.321	0.345	0.337	0.326	0.333	0.272
	00:36:11	36.1833	0.454	0.439	0.435	0.421	0.424	0.449	0.446	0.442	0.431	0.424	0.423	0.442	0.412	0.415	0.417	0.391	0.423	0.426	0.422	0.426	0.427	0.406	0.412	0.404	0.39	0.39	0.397	0.393	0.412	0.416	0.372	0.38	0.382	0.389	0.389	0.341	0.371	0.353	0.367	0.376	0.364	0.317	0.342	0.334	0.323	0.33	0.266
	00:37:01	37.0167	0.454	0.438	0.435	0.42	0.423	0.448	0.446	0.442	0.43	0.424	0.422	0.441	0.411	0.416	0.416	0.391	0.422	0.427	0.421	0.426	0.426	0.405	0.411	0.403	0.389	0.389	0.395	0.392	0.412	0.414	0.37	0.378	0.381	0.387	0.388	0.337	0.368	0.35	0.364	0.373	0.359	0.313	0.338	0.33	0.319	0.326	0.261
	00:37:51	37.85	0.453	0.438	0.435	0.42	0.423	0.448	0.446	0.441	0.43	0.423	0.421	0.441	0.411	0.415	0.416	0.39	0.422	0.425	0.42	0.425	0.425	0.404	0.41	0.403	0.388	0.388	0.394	0.392	0.41	0.414	0.367	0.376	0.378	0.385	0.386	0.335	0.365	0.348	0.361	0.37	0.357	0.309	0.334	0.326	0.316	0.323	0.255
	00:38:41	38.6833	0.452	0.438	0.434	0.42	0.422	0.447	0.445	0.441	0.43	0.424	0.421	0.44	0.411	0.413	0.416	0.39	0.422	0.425	0.42	0.425	0.424	0.403	0.409	0.402	0.393	0.386	0.393	0.39	0.408	0.412	0.365	0.374	0.376	0.383	0.384	0.332	0.363	0.345	0.358	0.367	0.355	0.305	0.33	0.322	0.312	0.319	0.25
	00:39:31	39.5167	0.452	0.437	0.434	0.419	0.422	0.447	0.444	0.441	0.43	0.423	0.42	0.44	0.411	0.413	0.415	0.39	0.42	0.424	0.42	0.424	0.423	0.402	0.408	0.4	0.391	0.385	0.392	0.389	0.406	0.411	0.363	0.373	0.375	0.381	0.382	0.329	0.359	0.343	0.355	0.365	0.354	0.301	0.327	0.318	0.31	0.316	0.244
	00:40:21	40.35	0.452	0.437	0.433	0.419	0.422	0.447	0.445	0.441	0.429	0.423	0.419	0.439	0.41	0.412	0.415	0.389	0.42	0.423	0.419	0.423	0.422	0.401	0.407	0.399	0.385	0.384	0.39	0.388	0.406	0.41	0.361	0.371	0.373	0.379	0.38	0.327	0.357	0.34	0.352	0.362	0.354	0.297	0.323	0.315	0.306	0.312	0.239
	00:41:11	41.1833	0.451	0.437	0.433	0.418	0.423	0.446	0.444	0.44	0.429	0.422	0.418	0.439	0.409	0.412	0.414	0.388	0.42	0.423	0.418	0.424	0.421	0.4	0.406	0.399	0.391	0.383	0.389	0.386	0.405	0.409	0.359	0.369	0.371	0.377	0.378	0.324	0.354	0.338	0.349	0.359	0.354	0.293	0.319	0.312	0.302	0.309	0.234
	00:42:01	42.0167	0.451	0.436	0.433	0.418	0.42	0.446	0.443	0.44	0.428	0.422	0.418	0.438	0.408	0.412	0.414	0.388	0.419	0.422	0.418	0.423	0.42	0.399	0.406	0.398	0.384	0.382	0.389	0.387	0.404	0.407	0.357	0.367	0.369	0.375	0.376	0.321	0.351	0.335	0.346	0.356	0.348	0.29	0.315	0.308	0.299	0.305	0.229
	00:42:51	42.85	0.451	0.436	0.432	0.418	0.42	0.445	0.443	0.439	0.428	0.423	0.417	0.437	0.409	0.412	0.413	0.387	0.419	0.421	0.417	0.423	0.418	0.398	0.405	0.397	0.383	0.38	0.387	0.385	0.403	0.406	0.355	0.365	0.368	0.373	0.374	0.318	0.348	0.333	0.344	0.354	0.344	0.286	0.312	0.304	0.295	0.303	0.224
	00:43:41	43.6833	0.45	0.435	0.432	0.417	0.42	0.445	0.443	0.438	0.431	0.423	0.417	0.437	0.408	0.411	0.413	0.387	0.418	0.421	0.416	0.423	0.417	0.397	0.403	0.396	0.385	0.379	0.386	0.384	0.401	0.405	0.353	0.363	0.366	0.371	0.373	0.315	0.346	0.331	0.341	0.351	0.343	0.283	0.308	0.3	0.292	0.299	0.218
	00:44:31	44.5167	0.449	0.435	0.431	0.418	0.42	0.445	0.442	0.438	0.428	0.423	0.415	0.436	0.407	0.41	0.412	0.386	0.417	0.421	0.416	0.421	0.416	0.397	0.402	0.395	0.381	0.378	0.385	0.382	0.401	0.404	0.351	0.362	0.363	0.369	0.371	0.312	0.343	0.329	0.338	0.348	0.342	0.28	0.304	0.297	0.289	0.296	0.212
	00:45:21	45.35	0.449	0.435	0.431	0.417	0.42	0.444	0.442	0.44	0.427	0.421	0.415	0.436	0.406	0.41	0.411	0.386	0.417	0.42	0.415	0.42	0.415	0.396	0.401	0.394	0.38	0.376	0.384	0.381	0.399	0.402	0.349	0.36	0.362	0.367	0.369	0.31	0.34	0.325	0.335	0.345	0.337	0.275	0.3	0.293	0.286	0.292	0.206
	00:46:11	46.1833	0.448	0.434	0.431	0.416	0.422	0.444	0.442	0.438	0.425	0.421	0.414	0.435	0.406	0.41	0.411	0.385	0.416	0.42	0.415	0.421	0.414	0.395	0.399	0.393	0.379	0.375	0.382	0.38	0.397	0.402	0.347	0.358	0.36	0.365	0.367	0.308	0.337	0.323	0.332	0.342	0.333	0.271	0.296	0.289	0.282	0.288	0.201
	00:47:01	47.0167	0.448	0.434	0.43	0.416	0.419	0.444	0.441	0.437	0.425	0.421	0.413	0.434	0.406	0.409	0.41	0.384	0.415	0.419	0.415	0.42	0.413	0.395	0.399	0.392	0.379	0.374	0.381	0.378	0.396	0.401	0.344	0.357	0.358	0.363	0.365	0.304	0.334	0.321	0.329	0.34	0.33	0.267	0.293	0.286	0.279	0.285	0.196
	00:47:51	47.85	0.447	0.433	0.43	0.416	0.419	0.443	0.441	0.437	0.427	0.42	0.413	0.434	0.405	0.408	0.41	0.383	0.415	0.418	0.414	0.42	0.412	0.394	0.398	0.391	0.377	0.373	0.379	0.377	0.395	0.401	0.343	0.355	0.356	0.361	0.363	0.302	0.332	0.318	0.326	0.338	0.325	0.264	0.289	0.282	0.275	0.281	0.191
	00:48:41	48.6833	0.447	0.433	0.429	0.416	0.418	0.443	0.44	0.437	0.424	0.419	0.411	0.433	0.404	0.409	0.409	0.382	0.414	0.418	0.413	0.419	0.411	0.392	0.397	0.39	0.376	0.371	0.378	0.376	0.393	0.399	0.341	0.353	0.354	0.359	0.361	0.299	0.329	0.315	0.323	0.334	0.324	0.26	0.285	0.278	0.272	0.278	0.186
	00:49:31	49.5167	0.446	0.432	0.429	0.415	0.417	0.442	0.44	0.435	0.424	0.419	0.411	0.433	0.404	0.408	0.408	0.382	0.413	0.417	0.412	0.418	0.41	0.391	0.397	0.389	0.376	0.37	0.377	0.375	0.392	0.397	0.339	0.351	0.352	0.357	0.359	0.296	0.326	0.313	0.321	0.332	0.322	0.256	0.281	0.274	0.268	0.274	0.181
	00:50:21	50.35	0.446	0.432	0.429	0.414	0.417	0.442	0.44	0.435	0.424	0.419	0.411	0.432	0.403	0.408	0.407	0.382	0.412	0.416	0.412	0.416	0.408	0.39	0.396	0.389	0.376	0.369	0.376	0.374	0.391	0.395	0.337	0.35	0.35	0.355	0.357	0.293	0.323	0.309	0.318	0.329	0.319	0.252	0.278	0.271	0.265	0.271	0.179
	00:51:11	51.1833	0.446	0.432	0.428	0.414	0.417	0.441	0.44	0.435	0.424	0.419	0.41	0.432	0.403	0.407	0.407	0.381	0.412	0.416	0.411	0.416	0.408	0.389	0.395	0.388	0.38	0.368	0.374	0.373	0.391	0.394	0.335	0.348	0.349	0.353	0.356	0.291	0.321	0.307	0.315	0.327	0.318	0.248	0.274	0.267	0.261	0.268	0.178
	00:52:01	52.0167	0.445	0.431	0.428	0.414	0.417	0.441	0.439	0.435	0.423	0.419	0.409	0.431	0.402	0.406	0.406	0.38	0.411	0.416	0.41	0.415	0.406	0.388	0.394	0.387	0.374	0.367	0.373	0.372	0.389	0.393	0.332	0.346	0.346	0.351	0.353	0.289	0.318	0.304	0.312	0.324	0.318	0.245	0.27	0.264	0.257	0.265	0.178
	00:52:51	52.85	0.445	0.431	0.427	0.413	0.416	0.441	0.438	0.434	0.423	0.419	0.409	0.43	0.402	0.405	0.406	0.379	0.411	0.415	0.41	0.414	0.406	0.386	0.394	0.386	0.373	0.365	0.372	0.37	0.388	0.392	0.33	0.345	0.345	0.349	0.352	0.286	0.315	0.301	0.309	0.321	0.314	0.241	0.267	0.261	0.254	0.261	0.177
	00:53:41	53.6833	0.444	0.43	0.427	0.413	0.416	0.441	0.438	0.434	0.423	0.418	0.408	0.43	0.402	0.405	0.405	0.379	0.41	0.414	0.409	0.413	0.405	0.386	0.392	0.385	0.372	0.364	0.371	0.369	0.386	0.391	0.328	0.343	0.342	0.347	0.35	0.283	0.312	0.299	0.306	0.318	0.313	0.237	0.263	0.257	0.25	0.258	0.177
	00:54:31	54.5167	0.444	0.43	0.427	0.413	0.416	0.44	0.438	0.434	0.422	0.418	0.408	0.429	0.4	0.405	0.405	0.378	0.41	0.414	0.409	0.413	0.403	0.385	0.391	0.384	0.371	0.363	0.369	0.368	0.385	0.389	0.326	0.341	0.34	0.345	0.348	0.28	0.309	0.297	0.303	0.315	0.311	0.234	0.259	0.253	0.247	0.255	0.177
	00:55:21	55.35	0.443	0.43	0.426	0.413	0.416	0.44	0.437	0.433	0.423	0.418	0.407	0.429	0.4	0.405	0.404	0.378	0.41	0.414	0.408	0.412	0.402	0.384	0.39	0.384	0.371	0.362	0.369	0.367	0.385	0.388	0.324	0.34	0.34	0.343	0.346	0.278	0.307	0.295	0.3	0.313	0.309	0.23	0.256	0.249	0.244	0.252	0.178
	00:56:11	56.1833	0.443	0.429	0.426	0.413	0.415	0.439	0.437	0.433	0.422	0.417	0.406	0.428	0.399	0.404	0.404	0.378	0.408	0.413	0.408	0.412	0.401	0.383	0.389	0.382	0.37	0.36	0.368	0.366	0.383	0.386	0.322	0.338	0.337	0.341	0.344	0.275	0.304	0.292	0.298	0.31	0.306	0.226	0.252	0.245	0.24	0.248	0.178
	00:57:01	57.0167	0.442	0.429	0.426	0.412	0.416	0.439	0.436	0.433	0.422	0.417	0.406	0.427	0.398	0.404	0.404	0.377	0.407	0.412	0.408	0.412	0.4	0.382	0.389	0.381	0.376	0.359	0.366	0.364	0.382	0.386	0.32	0.336	0.335	0.339	0.343	0.272	0.301	0.289	0.295	0.307	0.303	0.222	0.248	0.242	0.236	0.246	0.177
	00:57:51	57.85	0.442	0.428	0.425	0.412	0.414	0.438	0.436	0.433	0.421	0.417	0.405	0.427	0.398	0.403	0.403	0.376	0.407	0.412	0.406	0.412	0.399	0.381	0.388	0.38	0.368	0.358	0.366	0.363	0.381	0.384	0.318	0.334	0.333	0.337	0.341	0.269	0.298	0.287	0.292	0.304	0.301	0.219	0.244	0.238	0.233	0.242	0.178
	00:58:41	58.6833	0.441	0.428	0.425	0.412	0.414	0.438	0.436	0.432	0.421	0.418	0.405	0.426	0.397	0.404	0.403	0.375	0.407	0.411	0.406	0.41	0.398	0.381	0.387	0.379	0.367	0.356	0.364	0.362	0.38	0.384	0.316	0.332	0.331	0.335	0.339	0.267	0.296	0.284	0.289	0.301	0.299	0.215	0.241	0.235	0.23	0.239	0.178
	00:59:31	59.5167	0.441	0.427	0.424	0.411	0.413	0.437	0.435	0.432	0.42	0.415	0.404	0.426	0.397	0.401	0.402	0.375	0.406	0.41	0.405	0.409	0.397	0.38	0.386	0.378	0.366	0.355	0.362	0.361	0.378	0.381	0.314	0.33	0.33	0.334	0.337	0.264	0.293	0.282	0.286	0.299	0.299	0.211	0.237	0.231	0.226	0.235	0.177
		distance	0.248	0.239	0.234	0.221	0.231	0.233	0.226	0.224	0.226	0.221	0.233	0.253	0.223	0.234	0.234	0.224	0.224	0.229	0.221	0.231	0.245	0.237	0.229	0.226	0.234	0.227	0.239	0.233	0.242	0.231	0.223	0.233	0.229	0.245	0.259	0.213	0.261	0.228	0.252	0.249	0.222	0.233	0.244	0.236	0.231	0.226	0.239
panel g
	[Mfd D7AAA] (nM) =	2000					[Mfd D7AAA] (nM) =	2000					[Mfd D7AAA] (nM) =	2000
	Addition vol (uL)	total addition vol (uL)	toatl cuvette vol (uL)	[Mfd]	anisotropy		Addition vol (uL)	total addition vol (uL)	toatl cuvette vol (uL)	[Mfd]	anisotropy		Addition vol (uL)	total addition vol (uL)	toatl cuvette vol (uL)	[Mfd]	anisotropy
	0	0	150	0	0.12781		0	0	150	0	0.13017		0	0	150	0	0.12842
	0.25	0.25	150.25	3.32779	0.13992		0.25	0.25	150.25	3.32779	0.14368		0.25	0.25	150.25	3.32779	0.1469
	0.5	0.75	150.75	9.95025	0.16003		0.5	0.75	150.75	9.95025	0.16035		0.5	0.75	150.75	9.95025	0.16281
	1	1.75	151.75	23.0643	0.18528		1	1.75	151.75	23.0643	0.18895		1	1.75	151.75	23.0643	0.193
	1.5	3.25	153.25	42.4144	0.21683		1.5	3.25	153.25	42.4144	0.22858		1.5	3.25	153.25	42.4144	0.21911
	2.5	5.75	155.75	73.8363	0.24776		2.5	5.75	155.75	73.8363	0.25415		2.5	5.75	155.75	73.8363	0.2477
	5	10.75	160.75	133.748	0.27221		5	10.75	160.75	133.748	0.27635		5	10.75	160.75	133.748	0.28121
	7.5	18.25	168.25	216.939	0.28738		7.5	18.25	168.25	216.939	0.2937		7.5	18.25	168.25	216.939	0.29238
	10	28.25	178.25	316.971	0.29962		10	28.25	178.25	316.971	0.29772		10	28.25	178.25	316.971	0.30269
	15	43.25	193.25	447.607	0.30787		15	43.25	193.25	447.607	0.30893		15	43.25	193.25	447.607	0.31342
	20	63.25	213.25	593.2	0.31205		20	63.25	213.25	593.2	0.31542		20	63.25	213.25	593.2	0.31553
	30	93.25	243.25	766.701	0.31092		30	93.25	243.25	766.701	0.31636		30	93.25	243.25	766.701	0.31816
	[Mfd D7AAA T710A (nM) =	2000					[Mfd D7AAA T710A (nM) =	2000					[Mfd D7AAA T710A (nM) =	2000
	Addition vol (uL)	total addition vol (uL)	toatl cuvette vol (uL)	[Mfd]	anisotropy		Addition vol (uL)	total addition vol (uL)	toatl cuvette vol (uL)	[Mfd]	anisotropy		Addition vol (uL)	total addition vol (uL)	toatl cuvette vol (uL)	[Mfd]	anisotropy
	0	0	150	0	0.136		0	0	150	0	0.12991		0	0	150	0	0.12994
	0.25	0.25	150.25	3.32779	0.13523		0.25	0.25	150.25	3.32779	0.13096		0.25	0.25	150.25	3.32779	0.13173
	0.5	0.75	150.75	9.95025	0.13728		0.5	0.75	150.75	9.95025	0.13219		0.5	0.75	150.75	9.95025	0.13581
	1	1.75	151.75	23.0643	0.14161		1	1.75	151.75	23.0643	0.13788		1	1.75	151.75	23.0643	0.14255
	1.5	3.25	153.25	42.4144	0.14651		1.5	3.25	153.25	42.4144	0.14288		1.5	3.25	153.25	42.4144	0.15011
	2.5	5.75	155.75	73.8363	0.15719		2.5	5.75	155.75	73.8363	0.15719		2.5	5.75	155.75	73.8363	0.15508
	5	10.75	160.75	133.748	0.17719		5	10.75	160.75	133.748	0.16943		5	10.75	160.75	133.748	0.18066
	7.5	18.25	168.25	216.939	0.19534		7.5	18.25	168.25	216.939	0.18997		7.5	18.25	168.25	216.939	0.19581
	10	28.25	178.25	316.971	0.21651		10	28.25	178.25	316.971	0.21021		10	28.25	178.25	316.971	0.21149
	15	43.25	193.25	447.607	0.22026		15	43.25	193.25	447.607	0.2302		15	43.25	193.25	447.607	0.23042
	20	63.25	213.25	593.2	0.22085		20	63.25	213.25	593.2	0.23744		20	63.25	213.25	593.2	0.23808
	30	93.25	243.25	766.701	0.24364		30	93.25	243.25	766.701	0.23085		30	93.25	243.25	766.701	0.24296
	[Mfd D7AAA H842S (nM) =	2000					[Mfd D7AAA H842S (nM) =	2000					[Mfd D7AAA H842S (nM) =	2000
	Addition vol (uL)	total addition vol (uL)	toatl cuvette vol (uL)	[Mfd]	anisotropy		Addition vol (uL)	total addition vol (uL)	toatl cuvette vol (uL)	[Mfd]	anisotropy		Addition vol (uL)	total addition vol (uL)	toatl cuvette vol (uL)	[Mfd]	anisotropy
	0	0	150	0	0.13013		0	0	150	0	0.13128		0	0	150	0	0.12654
	0.25	0.25	150.25	3.32779	0.13031		0.25	0.25	150.25	3.32779	0.13431		0.25	0.25	150.25	3.32779	0.12884
	0.5	0.75	150.75	9.95025	0.1303		0.5	0.75	150.75	9.95025	0.13485		0.5	0.75	150.75	9.95025	0.13
	1	1.75	151.75	23.0643	0.1375		1	1.75	151.75	23.0643	0.1379		1	1.75	151.75	23.0643	0.13603
	1.5	3.25	153.25	42.4144	0.13748		1.5	3.25	153.25	42.4144	0.14242		1.5	3.25	153.25	42.4144	0.13277
	2.5	5.75	155.75	73.8363	0.14432		2.5	5.75	155.75	73.8363	0.14363		2.5	5.75	155.75	73.8363	0.138
	5	10.75	160.75	133.748	0.15688		5	10.75	160.75	133.748	0.15766		5	10.75	160.75	133.748	0.14648
	7.5	18.25	168.25	216.939	0.17182		7.5	18.25	168.25	216.939	0.17141		7.5	18.25	168.25	216.939	0.15714
	10	28.25	178.25	316.971	0.17673		10	28.25	178.25	316.971	0.17442		10	28.25	178.25	316.971	0.16574
	15	43.25	193.25	447.607	0.19456		15	43.25	193.25	447.607	0.19063		15	43.25	193.25	447.607	0.18904
	20	63.25	213.25	593.2	0.21077		20	63.25	213.25	593.2	0.20679		20	63.25	213.25	593.2	0.19714
	30	93.25	243.25	766.701	0.21596		30	93.25	243.25	766.701	0.21674		30	93.25	243.25	766.701	0.20689
panel h
	[Mfd D7AAA] (nM) =	500					[Mfd D7AAA] (nM) =	500					[Mfd D7AAA] (nM) =	500
	Addition vol (uL)	total addition vol (uL)	toatl cuvette vol (uL)	[Mfd]	anisotropy		Addition vol (uL)	total addition vol (uL)	toatl cuvette vol (uL)	[Mfd]	anisotropy		Addition vol (uL)	total addition vol (uL)	toatl cuvette vol (uL)	[Mfd]	anisotropy
	0	0	150	0	0.2367		0	0	150	0	0.22901		0	0	150	0	0.23994
	0.25	0.25	150.25	0.831947	0.24821		0.25	0.25	150.25	0.831947	0.2333		0.25	0.25	150.25	0.831947	0.24623
	0.5	0.75	150.75	2.48756	0.25917		0.5	0.75	150.75	2.48756	0.23992		0.5	0.75	150.75	2.48756	0.25694
	1	1.75	151.75	5.76606	0.27633		1	1.75	151.75	5.76606	0.26182		1	1.75	151.75	5.76606	0.27385
	1.5	3.25	153.25	10.6036	0.30025		1.5	3.25	153.25	10.6036	0.29002		1.5	3.25	153.25	10.6036	0.30471
	2.5	5.75	155.75	18.4591	0.34631		2.5	5.75	155.75	18.4591	0.32363		2.5	5.75	155.75	18.4591	0.34604
	5	10.75	160.75	33.437	0.38207		5	10.75	160.75	33.437	0.3734		5	10.75	160.75	33.437	0.37734
	7.5	18.25	168.25	54.2348	0.39675		7.5	18.25	168.25	54.2348	0.39308		7.5	18.25	168.25	54.2348	0.39235
	10	28.25	178.25	79.2426	0.40958		10	28.25	178.25	79.2426	0.40466		10	28.25	178.25	79.2426	0.40103
	15	43.25	193.25	111.902	0.41935		15	43.25	193.25	111.902	0.41745		15	43.25	193.25	111.902	0.4134
	20	63.25	213.25	148.3	0.42213		20	63.25	213.25	148.3	0.4254		20	63.25	213.25	148.3	0.43128
	30	93.25	243.25	191.675	0.43316		30	93.25	243.25	191.675	0.44204		30	93.25	243.25	191.675	0.44322
	[Mfd D7AAA T710A] (nM) =	500					[Mfd D7AAA T710A] (nM) =	500					[Mfd D7AAA T710A] (nM) =	500
	Addition vol (uL)	total addition vol (uL)	toatl cuvette vol (uL)	[Mfd]	anisotropy		Addition vol (uL)	total addition vol (uL)	toatl cuvette vol (uL)	[Mfd]	anisotropy		Addition vol (uL)	total addition vol (uL)	toatl cuvette vol (uL)	[Mfd]	anisotropy
	0	0	150	0	0.21291		0	0	150	0	0.22234		0	0	150	0	0.25207
	0.25	0.25	150.25	0.831947	0.21703		0.25	0.25	150.25	0.831947	0.22952		0.25	0.25	150.25	0.831947	0.26167
	0.5	0.75	150.75	2.48756	0.22189		0.5	0.75	150.75	2.48756	0.2381		0.5	0.75	150.75	2.48756	0.27233
	1	1.75	151.75	5.76606	0.23517		1	1.75	151.75	5.76606	0.25299		1	1.75	151.75	5.76606	0.2856
	1.5	3.25	153.25	10.6036	0.2461		1.5	3.25	153.25	10.6036	0.27155		1.5	3.25	153.25	10.6036	0.30373
	2.5	5.75	155.75	18.4591	0.27683		2.5	5.75	155.75	18.4591	0.30673		2.5	5.75	155.75	18.4591	0.33116
	5	10.75	160.75	33.437	0.3017		5	10.75	160.75	33.437	0.33603		5	10.75	160.75	33.437	0.36638
	7.5	18.25	168.25	54.2348	0.33175		7.5	18.25	168.25	54.2348	0.35874		7.5	18.25	168.25	54.2348	0.38907
	10	28.25	178.25	79.2426	0.35302		10	28.25	178.25	79.2426	0.37531		10	28.25	178.25	79.2426	0.40257
	15	43.25	193.25	111.902	0.36646		15	43.25	193.25	111.902	0.39407		15	43.25	193.25	111.902	0.42131
	20	63.25	213.25	148.3	0.38243		20	63.25	213.25	148.3	0.40963		20	63.25	213.25	148.3	0.43793
	30	93.25	243.25	191.675	0.40571		30	93.25	243.25	191.675	0.42852		30	93.25	243.25	191.675	0.45544
	[Mfd D7AAA H842A] (nM) =	500					[Mfd D7AAA H842A] (nM) =	500					[Mfd D7AAA H842A] (nM) =	500
	Addition vol (uL)	total addition vol (uL)	toatl cuvette vol (uL)	[Mfd]	anisotropy		Addition vol (uL)	total addition vol (uL)	toatl cuvette vol (uL)	[Mfd]	anisotropy		Addition vol (uL)	total addition vol (uL)	toatl cuvette vol (uL)	[Mfd]	anisotropy
	0	0	150	0	0.18599		0	0	150	0	0.25369		0	0	150	0	0.21284
	0.25	0.25	150.25	0.831947	0.18637		0.25	0.25	150.25	0.831947	0.26099		0.25	0.25	150.25	0.831947	0.21759
	0.5	0.75	150.75	2.48756	0.19042		0.5	0.75	150.75	2.48756	0.26584		0.5	0.75	150.75	2.48756	0.22313
	1	1.75	151.75	5.76606	0.19425		1	1.75	151.75	5.76606	0.26926		1	1.75	151.75	5.76606	0.22933
	1.5	3.25	153.25	10.6036	0.2015		1.5	3.25	153.25	10.6036	0.27933		1.5	3.25	153.25	10.6036	0.23747
	2.5	5.75	155.75	18.4591	0.21218		2.5	5.75	155.75	18.4591	0.29176		2.5	5.75	155.75	18.4591	0.25093
	5	10.75	160.75	33.437	0.24038		5	10.75	160.75	33.437	0.31074		5	10.75	160.75	33.437	0.27248
	7.5	18.25	168.25	54.2348	0.27008		7.5	18.25	168.25	54.2348	0.33982		7.5	18.25	168.25	54.2348	0.30314
	10	28.25	178.25	79.2426	0.29544		10	28.25	178.25	79.2426	0.36796		10	28.25	178.25	79.2426	0.33126
	15	43.25	193.25	111.902	0.32561		15	43.25	193.25	111.902	0.39134		15	43.25	193.25	111.902	0.35881
	20	63.25	213.25	148.3	0.34456		20	63.25	213.25	148.3	0.40942		20	63.25	213.25	148.3	0.3775
	30	93.25	243.25	191.675	0.36764		30	93.25	243.25	191.675	0.41894		30	93.25	243.25	191.675	0.40044
[truncated: 30 more columns]

## Sheet: Supplemental Figure 3
panel a
panel b
panel c

## Sheet: Supplemental Figure 4
panel b
panel c
	40mer dsDNA HEX	[Mfd D1aD2D1b] (nM) =	11500					[Mfd D1aD2D1b] (nM) =	11500					[Mfd D1aD2D1b] (nM) =	11500
		Addition vol (uL)	total addition vol (uL)	toatl cuvette vol (uL)	[Mfd]	anisotropy		Addition vol (uL)	total addition vol (uL)	toatl cuvette vol (uL)	[Mfd]	anisotropy		Addition vol (uL)	total addition vol (uL)	toatl cuvette vol (uL)	[Mfd]	anisotropy
		0	0	150	0	0.13962		0	0	150	0	0.13587		0	0	150	0	0.13197
		25	25	175	1642.86	0.14122		25	25	175	1642.86	0.13914		25	25	175	1642.86	0.13194
		25	50	200	2875	0.14348		25	50	200	2875	0.13813		25	50	200	2875	0.13232
		50	100	250	4600	0.14753		50	100	250	4600	0.14031		50	100	250	4600	0.13596
		[Mfd D3] (nM) =	11500					[Mfd D3] (nM) =	11500					[Mfd D3] (nM) =	11500
		Addition vol (uL)	total addition vol (uL)	toatl cuvette vol (uL)	[Mfd]	anisotropy		Addition vol (uL)	total addition vol (uL)	toatl cuvette vol (uL)	[Mfd]	anisotropy		Addition vol (uL)	total addition vol (uL)	toatl cuvette vol (uL)	[Mfd]	anisotropy
		0	0	150	0	0.12592		0	0	150	0	0.12298		0	0	150	0	0.12005
		25	25	175	1642.86	0.126		25	25	175	1642.86	0.12292		25	25	175	1642.86	0.12044
		25	50	200	2875	0.12705		25	50	200	2875	0.12511		25	50	200	2875	0.12174
		50	100	250	4600	0.12977		50	100	250	4600	0.12933		50	100	250	4600	0.12383
		[Mfd D4] (nM) =	11500					[Mfd D4] (nM) =	11500					[Mfd D4] (nM) =	11500
		Addition vol (uL)	total addition vol (uL)	toatl cuvette vol (uL)	[Mfd]	anisotropy		Addition vol (uL)	total addition vol (uL)	toatl cuvette vol (uL)	[Mfd]	anisotropy		Addition vol (uL)	total addition vol (uL)	toatl cuvette vol (uL)	[Mfd]	anisotropy
		0	0	150	0	0.13512		0	0	150	0	0.13092		0	0	150	0	0.13379
		25	25	175	1642.86	0.13882		25	25	175	1642.86	0.13553		25	25	175	1642.86	0.13904
		25	50	200	2875	0.14275		25	50	200	2875	0.14253		25	50	200	2875	0.14413
		50	100	250	4600	0.15623		50	100	250	4600	0.15306		50	100	250	4600	0.15026
		[Mfd D7] (nM) =	11500					[Mfd D7] (nM) =	11500					[Mfd D7] (nM) =
		Addition vol (uL)	total addition vol (uL)	toatl cuvette vol (uL)	[Mfd]	anisotropy		Addition vol (uL)	total addition vol (uL)	toatl cuvette vol (uL)	[Mfd]	anisotropy		Addition vol (uL)	total addition vol (uL)	toatl cuvette vol (uL)	[Mfd]	anisotropy
		0	0	150	0	0.13113		0	0	150	0	0.12831		0	0	150	0	0.12832
		25	25	175	1642.86	0.13422		25	25	175	1642.86	0.13625		25	25	175	1642.86	0.13091
		25	50	200	2875	0.1372		25	50	200	2875	0.13984		25	50	200	2875	0.13416
		50	100	250	4600	0.14069		50	100	250	4600	0.14346		50	100	250	4600	0.13825
	27mer dsDNA cy3	[Mfd D1aD2D1b] (nM) =	11500					[Mfd D1aD2D1b] (nM) =	11500					[Mfd D1aD2D1b] (nM) =	11500
		Addition vol (uL)	total addition vol (uL)	toatl cuvette vol (uL)	[Mfd]	anisotropy		Addition vol (uL)	total addition vol (uL)	toatl cuvette vol (uL)	[Mfd]	anisotropy		Addition vol (uL)	total addition vol (uL)	toatl cuvette vol (uL)	[Mfd]	anisotropy
		0	0	150	0	0.27777		0	0	150	0	0.27763		0	0	150	0	0.27011
		25	25	175	1642.86	0.27705		25	25	175	1642.86	0.28278		25	25	175	1642.86	0.27302
		25	50	200	2875	0.28155		25	50	200	2875	0.28655		25	50	200	2875	0.27473
		50	100	250	4600	0.28633		50	100	250	4600	0.28866		50	100	250	4600	0.27653
		[Mfd D3] (nM) =	11500					[Mfd D3] (nM) =	11500					[Mfd D3] (nM) =	11500
		Addition vol (uL)	total addition vol (uL)	toatl cuvette vol (uL)	[Mfd]	anisotropy		Addition vol (uL)	total addition vol (uL)	toatl cuvette vol (uL)	[Mfd]	anisotropy		Addition vol (uL)	total addition vol (uL)	toatl cuvette vol (uL)	[Mfd]	anisotropy
		0	0	150	0	0.2795		0	0	150	0	0.27955		0	0	150	0	0.27374
		25	25	175	1642.86	0.28351		25	25	175	1642.86	0.27935		25	25	175	1642.86	0.27745
		25	50	200	2875	0.27853		25	50	200	2875	0.2808		25	50	200	2875	0.28539
		50	100	250	4600	0.29233		50	100	250	4600	0.28414		50	100	250	4600	0.28072
		[Mfd D4] (nM) =	11500					[Mfd D4] (nM) =	11500					[Mfd D4] (nM) =	11500
		Addition vol (uL)	total addition vol (uL)	toatl cuvette vol (uL)	[Mfd]	anisotropy		Addition vol (uL)	total addition vol (uL)	toatl cuvette vol (uL)	[Mfd]	anisotropy		Addition vol (uL)	total addition vol (uL)	toatl cuvette vol (uL)	[Mfd]	anisotropy
		0	0	150	0	0.2768		0	0	150	0	0.27521		0	0	150	0	0.26928
		25	25	175	1642.86	0.27836		25	25	175	1642.86	0.27945		25	25	175	1642.86	0.2759
		25	50	200	2875	0.28327		25	50	200	2875	0.28327		25	50	200	2875	0.28028
		50	100	250	4600	0.28201		50	100	250	4600	0.30135		50	100	250	4600	0.28841
		[Mfd D7] (nM) =	11500					[Mfd D7] (nM) =	11500					[Mfd D7] (nM) =
		Addition vol (uL)	total addition vol (uL)	toatl cuvette vol (uL)	[Mfd]	anisotropy		Addition vol (uL)	total addition vol (uL)	toatl cuvette vol (uL)	[Mfd]	anisotropy		Addition vol (uL)	total addition vol (uL)	toatl cuvette vol (uL)	[Mfd]	anisotropy
		0	0	150	0	0.27688		0	0	150	0	0.27835		0	0	150	0	0.27842
		25	25	175	1642.86	0.27921		25	25	175	1642.86	0.28289		25	25	175	1642.86	0.27774
		25	50	200	2875	0.2786		25	50	200	2875	0.2809		25	50	200	2875	0.29365
		50	100	250	4600	0.28097		50	100	250	4600	0.282		50	100	250	4600	0.28355
panel d
	[Mfd] (nM)	Mfd D1aD2D1b	D3	D4	D7
	0	0	0	0	0
	961.538	0.000622446	0.000856496	8.59742e-05	-0.000737257
	2409.64	0.00154781	0.00156211	0.0015807	0.000854215
	4281.77	0.00336958	0.0019269	0.00190665	0.000897218
	6060.61	0.00329529	0.00253015	0.00344599	0.000225438
	7876.71	0.0049447	0.00362096	0.00473315	0.000416738
	9693.88	0.00490867	0.00457561	0.00478153	0.000931805
	12295				0.00275463
	14627			0.00676581
	14924				0.000990259

## Sheet: Supplemental Figure 7
panel a
panel b
panel c
	[Mfd] (nM)	Mfd R685A			Mfd K690A			Mfd T710A			Mfd H711A			Mfd K712A			Mfd Y816A			Mfd N817A			Mfd H842A			Mfd R868A
	0	0	0	0	0	0	0	0	0	0	0	0	0	0	0	0	0	0	0	0	0	0	0	0	0	0	0	0
	79.4702				0.0284249	0.025766	0.0270401	0.00724222			0.0292714	0.0358	0.0384608	0.0167991	0.0148058	0.0168887	0.0237404	0.0253955	0.0257565				0.0125121	0.0123	0.009901
	157.895	0.00434418	0.0048287	0.00577468	0.0481971	0.048374	0.04602	0.0182327	0.015478	0.0177082	0.0514037	0.0609	0.0612573	0.0276117	0.0311112	0.0272668	0.0421878	0.0412795	0.0399114	0.00213211	0.00199027	0.0019	0.0216142	0.0249	0.0178907	-9.52257e-06	0.00352	0.00227597
	235.294				0.0622175	0.0585431	0.0587267	0.0238371			0.0673179	0.0775	0.0776349	0.0355727	0.0390409	0.0376721	0.0549548	0.0551918	0.0538478				0.0275253	0.0315	0.0257979
	387.097	0.0121142	0.0129925	0.0114524	0.0853828	0.0827452	0.0780448	0.0354279	0.0370875	0.0365418	0.0889034	0.1035	0.100565	0.0514927	0.0569293	0.0554861	0.0826848	0.0859378	0.0736817	0.00465115	0.00658379	0.0063	0.044386	0.0496	0.0403477	0.0024269	0.00319	0.00147732
	607.595	0.0156119	0.0206501	0.0177385	0.106918	0.106981	0.10172	0.0480646	0.0547631	0.0542925	0.113492	0.1214	0.123399	0.0774061	0.076073	0.0765337	0.0972894	0.106056	0.1001	0.00804743	0.00983408	0.009	0.0619415	0.0704	0.0572358	0.00433979	0.00465	0.00392971
	888.889	0.023052	0.0258588	0.0240485	0.12666	0.12582	0.119094	0.0672282	0.076953	0.0724599	0.12833	0.1418	0.142197	0.090995	0.0985344	0.0958213	0.115169	0.116883	0.117486	0.0109222	0.0155431	0.0118	0.0803819	0.0811	0.0795333	0.00659441	0.00751	0.00494845
	1221.56	0.0298702	0.0338462	0.0318686	0.139328	0.138397	0.136152	0.0789548	0.0826552	0.0873496	0.145569	0.1559	0.153232	0.109214	0.115203	0.107494	0.126869	0.132366	0.124837	0.0168341	0.0185463	0.0173	0.093449	0.0988	0.0948289	0.00752829	0.00837	0.00804695
	1534.88				0.147988	0.147389	0.146062	0.092431			0.153764	0.1578	0.160149	0.114023	0.124668	0.121629	0.133494	0.135835	0.135602				0.104163	0.109	0.10862
	2000	0.0466374	0.0470981	0.0469135	0.158677	0.160332	0.155482	0.102821	0.106917	0.113314	0.161758	0.1644	0.16467	0.128273	0.13405	0.129929	0.142015	0.145	0.145038	0.0260369	0.0283446	0.0265	0.119257	0.1202	0.118354	0.0139701	0.01298	0.0136185
	2526.32				0.16706	0.165398	0.161025	0.112942			0.169412	0.1708	0.168905	0.138098	0.147024	0.137526	0.150328	0.15078	0.153692				0.126606	0.1303	0.128698
	3000	0.0664088	0.0622838	0.0616845	0.171714	0.171156	0.16622	0.117278	0.120927	0.122978	0.175023	0.1718	0.172905	0.144219	0.151138	0.143163	0.153439	0.15529	0.156793	0.0361812	0.0397703	0.0361	0.132844	0.1355	0.135713	0.0190042	0.02105	0.0182211
	3529.41				0.177516	0.17247	0.167643	0.128127			0.179603	0.1771	0.177033	0.149477	0.152521	0.148343	0.156729	0.159129	0.162069				0.13953	0.1407	0.143659
	4000	0.0712465	0.0755904	0.0714239	0.185063	0.17421	0.174287	0.130251	0.132592	0.136197	0.179909	0.1785	0.175686	0.153769	0.158584	0.152908	0.162122	0.161277	0.164647	0.0443022	0.0504937	0.0459	0.143445	0.1488	0.147347	0.0272569	0.02499	0.0206979
	4800	0.0834583	0.0788946	0.0832584				0.138025	0.136746	0.14255
panel d
	[Mfd] (nM)	Mfd R685A			Mfd K690A			Mfd T710A			Mfd H711A			Mfd K712A			Mfd Y816A			Mfd N817A			Mfd H842A			Mfd R868A
	0	0	0	0	0	0	0	0	0	0	0	0	0	0	0	0	0	0	0	0	0	0	0	0	0	0
	3.31126	-0.00197634
	6.57895	-0.00115458	0.000883288	-0.000237213	0.0128143	0.0203477	0.0188686	0.0147788	0.0178798	0.0224773	0.0104	0.0130425	0.0148645	0.0104386	0.0133906	0.0113046	0.00641598	0.00844198	0.00857319	-0.00124864	-0.00056095	-0.00212682	0.0138244	0.0026794	0.00871573	0.00142597	-0.00045396	-0.00277066
	12.987	-0.000949311	0.00174271	0.00187475	0.0216854	0.0327137	0.0338461	0.0329715	0.0270715	0.0318923	0.0322	0.0279562	0.0352401	0.0222928	0.0258438	0.0225699	0.0164715	0.0177225	0.0164749	-0.0021679	0.000717838	-0.00212601	0.0211353	0.0156106	0.0176746	0.00157388	-0.00162892	-0.00350926
	22.293	0.00320872	0.00379694	0.00662682	0.0465909	0.0508025	0.0555435	0.0543778	0.0449288	0.0447847	0.0733	0.0556975	0.0627006	0.0355374	0.0424177	0.037217	0.0314955	0.0269546	0.0309225	-0.000204086	0.00242963	-0.00131847	0.0349375	0.0280218	0.030641	0.00335623	-0.000314869	-0.00313103
	37.037	0.00556078	0.00771263	0.00704505	0.0683346	0.0841472	0.0789088	0.0782065	0.0666956	0.0565917	0.0946	0.0878447	0.0898041	0.0544593	0.0606208	0.052479	0.0571757	0.0502382	0.0518717	0.000417936	0.00520542	0.00067815	0.0565296	0.0456847	0.0541454	0.00237475	0.000383904	-0.00225542
	70.2006	0.0136993	0.0155032	0.0171768	0.11364	0.102697	0.106455	0.102876	0.0951322	0.0835231	0.1109	0.111128	0.104869	0.086551	0.0891475	0.0817334	0.0883402	0.0880612	0.0849012	0.00627291	0.0160334	0.00516865	0.0835417	0.0811776	0.0795295	0.00609879	0.00438854	7.80151e-06
	156.161	0.0273733	0.0403679	0.0353137	0.13455	0.122924	0.134684	0.127733	0.126678	0.110763	0.1173	0.113296	0.111935	0.107967	0.108565	0.110533	0.115454	0.112636	0.101081	0.0279579	0.0251538	0.0412651	0.104669	0.103095	0.110522	0.0106388	0.00628039	0.00506722
	270.774	0.0421165	0.061726	0.061459	0.137481	0.126859	0.136852	0.14167	0.137554	0.126535	0.1185	0.117035	0.114179	0.121231	0.117814	0.118044	0.118735	0.118541	0.117303	0.0421806	0.0488761	0.0596963	0.109663	0.113362	0.130034	0.0157429	0.0130077	0.0198907
	411.557	0.0686722	0.0819432	0.0813943	0.144466	0.133051	0.159714	0.153509	0.151571	0.140514	0.1244	0.120316	0.11687	0.12714	0.120238	0.125846	0.126391	0.124404	0.124003	0.0687184	0.0698955	0.0709427	0.122208	0.11987	0.130221	0.0219223	0.0215633	0.035768
	579.114	0.0814693	0.10512	0.0983041	0.147491	0.141677	0.162318	0.159365	0.161436	0.147816	0.1273	0.124643	0.119272	0.130047	0.123715	0.127456	0.131826	0.130212	0.129671	0.0887268	0.0813068	0.0844872	0.125518	0.123642	0.131627	0.0318174	0.0291446	0.051283
	738.764	0.0911266	0.112714	0.124488	0.152812	0.142388	0.162389	0.166934	0.169053	0.147213	0.1325	0.131106	0.121862	0.134217	0.124812	0.126633	0.137069	0.136084	0.13393	0.0971238	0.0939602	0.0970152	0.138902	0.128548	0.132807	0.0627243	0.044945	0.062762
panel e
	[Mfd] (nM)	50 mM NaCl			75 mM NaCl			100 mM NaCl			125 mM NaCl			150 mM NaCl			200 mM NaCl
	0	0	0	0	0	0	0	0	0	0	0	0	0	0	0	0	0	0	0
	49.6689	0.031967	0.045733	0.0464	0.0215	0.0241075	0.0244046	0.0133942	0.0203007	0.0198645	0.0129176	0.00797007	0.00606737	0.00483869	0.00511886	0.00522852	0.00329517	0.00231574	0.002
	98.6842	0.069447	0.067862	0.0727	0.0395	0.0435057	0.0413238	0.0271196	0.032531	0.038017	0.0226589	0.0138594	0.0115724	0.0106377	0.00908085	0.00942644	0.00419481	0.00249057	0.003
	194.805	0.10045	0.098897	0.0985	0.0633	0.0702765	0.0683623	0.0486113	0.0556189	0.0577318	0.0392419	0.0223811	0.0218517	0.0192004	0.0175311	0.0179578	0.00768188	0.00615106	0.0073
	334.395	0.12111	0.12184	0.1218	0.0851	0.0944979	0.0919623	0.069734	0.0764279	0.0786836	0.0543669	0.0388681	0.0386763	0.0294142	0.0285057	0.0300744	0.0112213	0.0091629	0.0129
	681.818	0.1452	0.14444	0.1438	0.1276	0.129607	0.125384	0.105564	0.113337	0.118038	0.0788334	0.0740674	0.0747714	0.0495194	0.0552068	0.0587646	0.0214021	0.0194636	0.0246
	1071.43	0.15399	0.15423	0.1556	0.1505	0.143112	0.138312	0.131567	0.133231	0.138459	0.101294	0.0872377	0.0942467	0.0688428	0.0764492	0.0807985	0.0313173	0.0273389	0.0368
	1500	0.16248	0.16248	0.16244	0.1531	0.154424	0.151775	0.137795	0.147562	0.147891	0.118489	0.104578	0.107046	0.0825766	0.0913608	0.0938703	0.0404396	0.0377521	0.0439
	2001.47	0.16729	0.16661	0.16765	0.1621	0.158898	0.161376	0.153203	0.155892	0.160598	0.128489	0.113731	0.119351	0.100184	0.103286	0.106851	0.047329	0.0504049	0.0531
	2491.09	0.16751	0.16842	0.1713	0.168	0.163593	0.163168	0.153137	0.162993	0.166748	0.133489	0.12509	0.128596	0.102053	0.11523	0.114911	0.0608904	0.0583344	0.0619
panel f
	[Mfd] (nM)	50 mM NaCl			75 mM NaCl			100 mM NaCl			125 mM NaCl			150 mM NaCl			200 mM NaCl
	0	0	0	0	0	0	0	0	0	0	0	0	0	0	0	0	0	0	0
	3.31126	0.00868946	0.00932472	0.0118397
	6.57895	0.014675	0.0147898	0.0187281	0.0160231	0.0142806	0.0153249	0.0251002	0.0199708	0.0282002	0.012816	0.0124581	0.0117807	0.00269791	0.0121612	0.0114	0.0021936	0.00757538	0.00266657
	12.987	0.0294633	0.0289916	0.0368136	0.0353322	0.0316964	0.0314014	0.0506473	0.0323446	0.0447771	0.0219037	0.0238737	0.0242394	0.0169579	0.0211743	0.0193	0.00409571	0.00887805	0.00436411
	22.293	0.0506257	0.04948	0.0657218	0.0646609	0.0523896	0.0556344	0.0730453	0.0537072	0.067616	0.0363992	0.0426681	0.0366542	0.0269407	0.0324444	0.034	0.00979669	0.0121712	0.0117634
	37.037	0.0833936	0.0769496	0.0969867	0.0985646	0.0775092	0.0793928	0.0930228	0.0777376	0.0896329	0.0581912	0.0604365	0.0602274	0.0417621	0.0533121	0.0501	0.0170663	0.0206999	0.0194822
	70.2006	0.110175	0.104189	0.111126	0.116886	0.105821	0.108127	0.115554	0.101713	0.109548	0.0862409	0.0829119	0.0843685	0.0667797	0.081307	0.0785	0.0308086	0.0419806	0.0379313
	156.161	0.119517	0.122453	0.118282	0.115643	0.126581	0.125462	0.119365	0.117057	0.120356	0.107336	0.104883	0.106757	0.099879	0.110095	0.1062	0.0633761	0.0753993	0.0674518
	270.774	0.119885	0.123577	0.120258	0.116681	0.13358	0.133348	0.1256	0.118797	0.125528	0.113244	0.112765	0.126286	0.110049	0.123652	0.1177	0.0851809	0.0877007	0.0944475
	411.557	0.122665	0.126549	0.12315	0.116871	0.142398	0.13924	0.12658	0.123326	0.131675	0.120689	0.118402	0.128994	0.118138	0.128516	0.1275	0.101656	0.110884	0.118186
	579.114	0.127033	0.133186	0.128529	0.121922	0.150859	0.142773	0.133437	0.126776	0.139348	0.125823	0.122381	0.131666	0.119719	0.129925	0.1316	0.119044	0.116732	0.133629
	738.764	0.130368	0.134848	0.13645	0.125728	0.153821	0.154353	0.137863	0.130546	0.141765	0.126708	0.130164	0.138626	0.125902	0.134552	0.1356	0.126508	0.127357	0.14935

## Sheet: Supplemental Figure 8
panel a
panel b
	TITLE,pMfd D7AAA WT_1	TITLE,pMfd D7AAA WT_2	TITLE,pMfd D7AAA WT_3	TITLE,pMfd D7AAA T710A_1a	TITLE,pMfd D7AAA T710A_2a	TITLE,pMfd D7AAA T710A_3a	TITLE,pMfd D7AAA H842A_1	TITLE,pMfd D7AAA H842A_2	TITLE,pMfd D7AAA H842A_3	TITLE,buffer CTRL_1	TITLE,buffer CTRL_2	TITLE,buffer CTRL_3
	DATA TYPE,	DATA TYPE,	DATA TYPE,	DATA TYPE,	DATA TYPE,	DATA TYPE,	DATA TYPE,	DATA TYPE,	DATA TYPE,	DATA TYPE,	DATA TYPE,	DATA TYPE,
	ORIGIN,JASCO	ORIGIN,JASCO	ORIGIN,JASCO	ORIGIN,JASCO	ORIGIN,JASCO	ORIGIN,JASCO	ORIGIN,JASCO	ORIGIN,JASCO	ORIGIN,JASCO	ORIGIN,JASCO	ORIGIN,JASCO	ORIGIN,JASCO
	OWNER,	OWNER,	OWNER,	OWNER,	OWNER,	OWNER,	OWNER,	OWNER,	OWNER,	OWNER,	OWNER,	OWNER,
	DATE,19/05/31	DATE,19/05/31	DATE,19/05/31	DATE,19/05/31	DATE,19/05/31	DATE,19/05/31	DATE,19/05/31	DATE,19/05/31	DATE,19/05/31	DATE,19/05/31	DATE,19/05/31	DATE,19/05/31
	TIME,16:18:44	TIME,16:25:19	TIME,16:43:08	TIME,17:24:49	TIME,17:42:00	TIME,17:59:17	TIME,18:43:35	TIME,18:44:28	TIME,19:00:09	TIME,16:17:48	TIME,17:07:35	TIME,18:05:41
	SPECTROMETER/DATA SYSTEM,	SPECTROMETER/DATA SYSTEM,	SPECTROMETER/DATA SYSTEM,	SPECTROMETER/DATA SYSTEM,	SPECTROMETER/DATA SYSTEM,	SPECTROMETER/DATA SYSTEM,	SPECTROMETER/DATA SYSTEM,	SPECTROMETER/DATA SYSTEM,	SPECTROMETER/DATA SYSTEM,	SPECTROMETER/DATA SYSTEM,	SPECTROMETER/DATA SYSTEM,	SPECTROMETER/DATA SYSTEM,
	LOCALE,1033	LOCALE,1033	LOCALE,1033	LOCALE,1033	LOCALE,1033	LOCALE,1033	LOCALE,1033	LOCALE,1033	LOCALE,1033	LOCALE,1033	LOCALE,1033	LOCALE,1033
	RESOLUTION,	RESOLUTION,	RESOLUTION,	RESOLUTION,	RESOLUTION,	RESOLUTION,	RESOLUTION,	RESOLUTION,	RESOLUTION,	RESOLUTION,	RESOLUTION,	RESOLUTION,
	DELTAX,-0.5	DELTAX,-0.5	DELTAX,-0.5	DELTAX,-0.5	DELTAX,-0.5	DELTAX,-0.5	DELTAX,-0.5	DELTAX,-0.5	DELTAX,-0.5	DELTAX,-0.5	DELTAX,-0.5	DELTAX,-0.5
	XUNITS,NANOMETERS	XUNITS,NANOMETERS	XUNITS,NANOMETERS	XUNITS,NANOMETERS	XUNITS,NANOMETERS	XUNITS,NANOMETERS	XUNITS,NANOMETERS	XUNITS,NANOMETERS	XUNITS,NANOMETERS	XUNITS,NANOMETERS	XUNITS,NANOMETERS	XUNITS,NANOMETERS
	YUNITS,CD [mdeg]	YUNITS,CD [mdeg]	YUNITS,CD [mdeg]	YUNITS,CD [mdeg]	YUNITS,CD [mdeg]	YUNITS,CD [mdeg]	YUNITS,CD [mdeg]	YUNITS,CD [mdeg]	YUNITS,CD [mdeg]	YUNITS,CD [mdeg]	YUNITS,CD [mdeg]	YUNITS,CD [mdeg]
	Y2UNITS,HT [V]	Y2UNITS,HT [V]	Y2UNITS,HT [V]	Y2UNITS,HT [V]	Y2UNITS,HT [V]	Y2UNITS,HT [V]	Y2UNITS,HT [V]	Y2UNITS,HT [V]	Y2UNITS,HT [V]	Y2UNITS,HT [V]	Y2UNITS,HT [V]	Y2UNITS,HT [V]
	FIRSTX, 260.0000	FIRSTX, 260.0000	FIRSTX, 260.0000	FIRSTX, 260.0000	FIRSTX, 260.0000	FIRSTX, 260.0000	FIRSTX, 260.0000	FIRSTX, 260.0000	FIRSTX, 260.0000	FIRSTX, 260.0000	FIRSTX, 260.0000	FIRSTX, 260.0000
	LASTX, 200.0000	LASTX, 200.0000	LASTX, 200.0000	LASTX, 200.0000	LASTX, 200.0000	LASTX, 200.0000	LASTX, 200.0000	LASTX, 200.0000	LASTX, 200.0000	LASTX, 200.0000	LASTX, 200.0000	LASTX, 200.0000
	NPOINTS, 121	NPOINTS, 121	NPOINTS, 121	NPOINTS, 121	NPOINTS, 121	NPOINTS, 121	NPOINTS, 121	NPOINTS, 121	NPOINTS, 121	NPOINTS, 121	NPOINTS, 121	NPOINTS, 121
	FIRSTY, 0.70272	FIRSTY, 0.64577	FIRSTY, 0.69480	FIRSTY, 0.73624	FIRSTY, 0.84996	FIRSTY, 0.84217	FIRSTY, 0.88255	FIRSTY, 1.22700	FIRSTY, 1.47647	FIRSTY, 1.07688	FIRSTY, 0.76181	FIRSTY, 0.77956
	MAXY, 15.99489	MAXY, 13.96465	MAXY, 16.54763	MAXY, 20.15428	MAXY, 17.84495	MAXY, 19.31118	MAXY, 16.04921	MAXY, 15.94853	MAXY, 17.08492	MAXY, 1.68845	MAXY, 1.24243	MAXY, 1.42906
	MINY, -40.02177	MINY, -39.39853	MINY, -38.78232	MINY, -43.19281	MINY, -42.70469	MINY, -41.64043	MINY, -39.06197	MINY, -37.58929	MINY, -36.23675	MINY, -1.33424	MINY, -2.60969	MINY, -3.07607
	XYDATA	XYDATA	XYDATA	XYDATA	XYDATA	XYDATA	XYDATA	XYDATA	XYDATA	XYDATA	XYDATA	XYDATA
	260.0000,0.702716,306.357	260.0000,0.645772,306.933	260.0000,0.694805,307.507	260.0000,0.736236,307.887	260.0000,0.849961,308.198	260.0000,0.842168,308.113	260.0000,0.882547,309.105	260.0000,1.227,309.112	260.0000,1.47647,309.246	260.0000,1.07688,303.785	260.0000,0.761811,305.874	260.0000,0.779559,306.228
	259.5000,0.706277,306.751	259.5000,0.647386,307.299	259.5000,0.702541,307.888	259.5000,0.740315,308.261	259.5000,0.856268,308.577	259.5000,0.839594,308.477	259.5000,0.878387,309.476	259.5000,1.22448,309.497	259.5000,1.47412,309.614	259.5000,1.07907,304.194	259.5000,0.780022,306.281	259.5000,0.776852,306.618
	259.0000,0.711175,307.141	259.0000,0.654565,307.707	259.0000,0.698314,308.283	259.0000,0.745553,308.671	259.0000,0.856529,308.99	259.0000,0.834615,308.861	259.0000,0.875983,309.873	259.0000,1.21593,309.903	259.0000,1.47149,310.008	259.0000,1.075,304.609	259.0000,0.787994,306.694	259.0000,0.771225,307.061
	258.5000,0.721727,307.523	258.5000,0.660072,308.093	258.5000,0.700059,308.667	258.5000,0.752361,309.048	258.5000,0.845022,309.362	258.5000,0.830468,309.239	258.5000,0.866531,310.277	258.5000,1.20691,310.308	258.5000,1.4757,310.43	258.5000,1.06843,305.007	258.5000,0.782205,307.103	258.5000,0.757424,307.505
	258.0000,0.729482,307.846	258.0000,0.662496,308.413	258.0000,0.698548,308.993	258.0000,0.759495,309.356	258.0000,0.839601,309.679	258.0000,0.829494,309.573	258.0000,0.857106,310.62	258.0000,1.1975,310.666	258.0000,1.47848,310.789	258.0000,1.07994,305.366	258.0000,0.775291,307.458	258.0000,0.756966,307.873
	257.5000,0.72948,308.168	257.5000,0.666706,308.732	257.5000,0.692392,309.319	257.5000,0.776716,309.678	257.5000,0.83532,310.009	257.5000,0.821967,309.897	257.5000,0.85187,310.955	257.5000,1.1971,311.017	257.5000,1.47853,311.128	257.5000,1.09396,305.74	257.5000,0.784726,307.813	257.5000,0.773038,308.196
	257.0000,0.72892,308.502	257.0000,0.668814,309.058	257.0000,0.686174,309.653	257.0000,0.794477,310.021	257.0000,0.828054,310.334	257.0000,0.807603,310.239	257.0000,0.852612,311.296	257.0000,1.19242,311.351	257.0000,1.48244,311.488	257.0000,1.08823,306.128	257.0000,0.789436,308.201	257.0000,0.778764,308.542
	256.5000,0.72621,308.841	256.5000,0.664807,309.388	256.5000,0.67722,309.999	256.5000,0.805638,310.368	256.5000,0.824729,310.688	256.5000,0.810285,310.6	256.5000,0.857517,311.647	256.5000,1.1933,311.693	256.5000,1.49222,311.864	256.5000,1.08636,306.523	256.5000,0.794698,308.627	256.5000,0.752235,308.953
	256.0000,0.717329,309.203	256.0000,0.652409,309.756	256.0000,0.671563,310.368	256.0000,0.805948,310.735	256.0000,0.826475,311.062	256.0000,0.822337,310.965	256.0000,0.866938,312.017	256.0000,1.20394,312.072	256.0000,1.49517,312.244	256.0000,1.10721,306.906	256.0000,0.803189,309.006	256.0000,0.733005,309.387
	255.5000,0.714959,309.591	255.5000,0.644604,310.141	255.5000,0.66405,310.756	255.5000,0.80889,311.12	255.5000,0.827953,311.445	255.5000,0.821745,311.345	255.5000,0.869555,312.404	255.5000,1.2077,312.47	255.5000,1.49119,312.632	255.5000,1.10351,307.281	255.5000,0.786732,309.401	255.5000,0.730518,309.799
	255.0000,0.718123,309.945	255.0000,0.644058,310.493	255.0000,0.652803,311.115	255.0000,0.796561,311.478	255.0000,0.827383,311.796	255.0000,0.821197,311.703	255.0000,0.872322,312.755	255.0000,1.20169,312.838	255.0000,1.48694,312.982	255.0000,1.09285,307.663	255.0000,0.773601,309.761	255.0000,0.73528,310.167
	254.5000,0.717565,310.279	254.5000,0.636388,310.829	254.5000,0.639526,311.443	254.5000,0.773892,311.811	254.5000,0.824879,312.13	254.5000,0.815527,312.047	254.5000,0.877147,313.099	254.5000,1.19718,313.185	254.5000,1.48755,313.313	254.5000,1.08896,308.036	254.5000,0.746121,310.11	254.5000,0.75191,310.501
	254.0000,0.710143,310.626	254.0000,0.614758,311.176	254.0000,0.622533,311.799	254.0000,0.763162,312.157	254.0000,0.8041,312.47	254.0000,0.809026,312.393	254.0000,0.869264,313.462	254.0000,1.19647,313.557	254.0000,1.48538,313.684	254.0000,1.09272,308.408	254.0000,0.731722,310.494	254.0000,0.762716,310.849
	253.5000,0.706485,310.973	253.5000,0.596039,311.519	253.5000,0.624252,312.148	253.5000,0.746769,312.494	253.5000,0.795403,312.813	253.5000,0.804865,312.728	253.5000,0.862026,313.813	253.5000,1.19548,313.913	253.5000,1.4871,314.057	253.5000,1.09662,308.747	253.5000,0.749757,310.851	253.5000,0.770443,311.222
	253.0000,0.686677,311.307	253.0000,0.579702,311.864	253.0000,0.62761,312.466	253.0000,0.722894,312.809	253.0000,0.795794,313.141	253.0000,0.793265,313.05	253.0000,0.855676,314.146	253.0000,1.20154,314.253	253.0000,1.47586,314.405	253.0000,1.10128,309.067	253.0000,0.779962,311.181	253.0000,0.799898,311.584
	252.5000,0.673126,311.649	252.5000,0.567382,312.197	252.5000,0.622468,312.783	252.5000,0.70894,313.142	252.5000,0.784243,313.475	252.5000,0.773043,313.393	252.5000,0.851761,314.496	252.5000,1.20262,314.612	252.5000,1.4557,314.755	252.5000,1.09409,309.421	252.5000,0.799643,311.491	252.5000,0.818386,311.924
	252.0000,0.669022,312.011	252.0000,0.546844,312.547	252.0000,0.611383,313.142	252.0000,0.687655,313.498	252.0000,0.772806,313.843	252.0000,0.760293,313.766	252.0000,0.847497,314.863	252.0000,1.18352,314.992	252.0000,1.43505,315.143	252.0000,1.08685,309.806	252.0000,0.801163,311.87	252.0000,0.81102,312.289
	251.5000,0.653839,312.338	251.5000,0.519314,312.883	251.5000,0.59342,313.493	251.5000,0.654752,313.825	251.5000,0.75672,314.183	251.5000,0.751404,314.101	251.5000,0.825313,315.21	251.5000,1.16161,315.35	251.5000,1.4093,315.514	251.5000,1.07903,310.144	251.5000,0.803167,312.237	251.5000,0.795457,312.638
	251.0000,0.636117,312.649	251.0000,0.492097,313.215	251.0000,0.567273,313.82	251.0000,0.620041,314.142	251.0000,0.71865,314.505	251.0000,0.726357,314.412	251.0000,0.796708,315.531	251.0000,1.15092,315.68	251.0000,1.38279,315.827	251.0000,1.07959,310.48	251.0000,0.807162,312.558	251.0000,0.810386,312.944
	250.5000,0.606732,312.967	250.5000,0.46177,313.55	250.5000,0.535147,314.146	250.5000,0.586559,314.479	250.5000,0.678634,314.819	250.5000,0.686059,314.733	250.5000,0.761552,315.866	250.5000,1.13183,316.013	250.5000,1.35092,316.165	250.5000,1.08392,310.81	250.5000,0.806137,312.883	250.5000,0.829503,313.29
	250.0000,0.574878,313.305	250.0000,0.423233,313.89	250.0000,0.49641,314.501	250.0000,0.534403,314.833	250.0000,0.640177,315.167	250.0000,0.635414,315.079	250.0000,0.723388,316.227	250.0000,1.10095,316.375	250.0000,1.31643,316.551	250.0000,1.0917,311.153	250.0000,0.82001,313.24	250.0000,0.830994,313.666
	249.5000,0.527561,313.655	249.5000,0.380379,314.237	249.5000,0.457914,314.845	249.5000,0.48683,315.192	249.5000,0.585484,315.516	249.5000,0.58082,315.433	249.5000,0.682608,316.594	249.5000,1.05806,316.733	249.5000,1.27964,316.924	249.5000,1.11503,311.497	249.5000,0.825678,313.561	249.5000,0.830671,314
	249.0000,0.471292,314.009	249.0000,0.337347,314.576	249.0000,0.411448,315.176	249.0000,0.443583,315.547	249.0000,0.525675,315.847	249.0000,0.530593,315.795	249.0000,0.621999,316.937	249.0000,1.00792,317.086	249.0000,1.2297,317.282	249.0000,1.11068,311.839	249.0000,0.826942,313.851	249.0000,0.81091,314.335
	248.5000,0.413152,314.335	248.5000,0.279478,314.909	248.5000,0.355502,315.498	248.5000,0.386836,315.863	248.5000,0.46229,316.162	248.5000,0.473571,316.12	248.5000,0.55743,317.264	248.5000,0.95013,317.432	248.5000,1.17081,317.61	248.5000,1.09297,312.164	248.5000,0.806375,314.156	248.5000,0.797695,314.622
	248.0000,0.33692,314.65	248.0000,0.208305,315.227	248.0000,0.272501,315.83	248.0000,0.31822,316.175	248.0000,0.380348,316.479	248.0000,0.397193,316.421	248.0000,0.481211,317.588	248.0000,0.877319,317.755	248.0000,1.11032,317.935	248.0000,1.08633,312.469	248.0000,0.761855,314.442	248.0000,0.789639,314.902
	247.5000,0.254815,314.989	247.5000,0.120292,315.57	247.5000,0.178332,316.163	247.5000,0.23959,316.518	247.5000,0.287346,316.819	247.5000,0.299282,316.747	247.5000,0.404312,317.92	247.5000,0.792337,318.082	247.5000,1.03566,318.284	247.5000,1.0865,312.767	247.5000,0.711893,314.732	247.5000,0.758772,315.195
	247.0000,0.150456,315.374	247.0000,0.0123342,315.95	247.0000,0.07785,316.525	247.0000,0.129515,316.891	247.0000,0.185073,317.203	247.0000,0.199754,317.141	247.0000,0.314561,318.284	247.0000,0.695728,318.473	247.0000,0.951227,318.68	247.0000,1.07446,313.111	247.0000,0.692777,315.066	247.0000,0.717894,315.521
	246.5000,0.0349366,315.794	246.5000,-0.109345,316.372	246.5000,-0.0300752,316.942	246.5000,-0.0061641,317.314	246.5000,0.0662956,317.626	246.5000,0.0852083,317.574	246.5000,0.207181,318.731	246.5000,0.596578,318.921	246.5000,0.857787,319.123	246.5000,1.06282,313.49	246.5000,0.668048,315.452	246.5000,0.685313,315.907
	246.0000,-0.0886759,316.207	246.0000,-0.246112,316.789	246.0000,-0.151524,317.368	246.0000,-0.153302,317.738	246.0000,-0.0658068,318.031	246.0000,-0.042465,317.983	246.0000,0.0814881,319.18	246.0000,0.487298,319.361	246.0000,0.746422,319.55	246.0000,1.08791,313.896	246.0000,0.647942,315.849	246.0000,0.672002,316.28
	245.5000,-0.240103,316.63	245.5000,-0.39961,317.233	245.5000,-0.292198,317.792	245.5000,-0.315424,318.162	245.5000,-0.207161,318.462	245.5000,-0.190449,318.411	245.5000,-0.056866,319.613	245.5000,0.347898,319.797	245.5000,0.624134,319.977	245.5000,1.09833,314.292	245.5000,0.618951,316.23	245.5000,0.660078,316.638
	245.0000,-0.408417,317.061	245.0000,-0.570674,317.658	245.0000,-0.459012,318.219	245.0000,-0.486554,318.604	245.0000,-0.373378,318.89	245.0000,-0.358091,318.843	245.0000,-0.219038,320.048	245.0000,0.191574,320.231	245.0000,0.487905,320.425	245.0000,1.09075,314.662	245.0000,0.554876,316.584	245.0000,0.631927,316.985
	244.5000,-0.597651,317.52	244.5000,-0.764828,318.088	244.5000,-0.633953,318.667	244.5000,-0.674495,319.05	244.5000,-0.572142,319.333	244.5000,-0.537073,319.284	244.5000,-0.408132,320.509	244.5000,0.0186349,320.684	244.5000,0.316029,320.881	244.5000,1.07371,315.011	244.5000,0.490549,316.91	244.5000,0.592209,317.338
	244.0000,-0.797851,318.008	244.0000,-0.967316,318.567	244.0000,-0.82248,319.134	244.0000,-0.889137,319.527	244.0000,-0.787758,319.82	244.0000,-0.740018,319.789	244.0000,-0.617932,320.988	244.0000,-0.177954,321.166	244.0000,0.125732,321.38	244.0000,1.03146,315.417	244.0000,0.449452,317.271	244.0000,0.561602,317.705
	243.5000,-1.01816,318.522	243.5000,-1.19063,319.073	243.5000,-1.03931,319.618	243.5000,-1.14562,320.048	243.5000,-1.03227,320.333	243.5000,-0.981285,320.33	243.5000,-0.839343,321.504	243.5000,-0.402919,321.695	243.5000,-0.0915212,321.92	243.5000,1.00773,315.819	243.5000,0.410687,317.652	243.5000,0.523621,318.069
	243.0000,-1.28842,319.069	243.0000,-1.42588,319.616	243.0000,-1.28461,320.143	243.0000,-1.42421,320.602	243.0000,-1.29883,320.872	243.0000,-1.25177,320.865	243.0000,-1.08064,322.075	243.0000,-0.649052,322.267	243.0000,-0.327466,322.479	243.0000,1.00484,316.22	243.0000,0.403135,318.078	243.0000,0.483797,318.468
	242.5000,-1.58332,319.62	242.5000,-1.69758,320.192	242.5000,-1.54513,320.692	242.5000,-1.73601,321.173	242.5000,-1.60261,321.437	242.5000,-1.55021,321.424	242.5000,-1.35591,322.655	242.5000,-0.918613,322.845	242.5000,-0.60374,323.061	242.5000,0.998725,316.649	242.5000,0.389878,318.503	242.5000,0.461176,318.881
	242.0000,-1.89985,320.259	242.0000,-2.01189,320.823	242.0000,-1.84999,321.331	242.0000,-2.08141,321.823	242.0000,-1.94359,322.087	242.0000,-1.87807,322.07	242.0000,-1.65893,323.302	242.0000,-1.2296,323.481	242.0000,-0.901232,323.718	242.0000,0.955239,317.108	242.0000,0.381708,318.939	242.0000,0.443933,319.347
	241.5000,-2.24884,320.939	241.5000,-2.3624,321.504	241.5000,-2.19621,322.014	241.5000,-2.45939,322.526	241.5000,-2.31175,322.796	241.5000,-2.24076,322.777	241.5000,-1.99786,323.99	241.5000,-1.56601,324.168	241.5000,-1.22126,324.414	241.5000,0.908164,317.614	241.5000,0.360078,319.396	241.5000,0.416283,319.84
	241.0000,-2.63969,321.647	241.0000,-2.73037,322.203	241.0000,-2.57462,322.716	241.0000,-2.87291,323.266	241.0000,-2.72023,323.519	241.0000,-2.63754,323.503	241.0000,-2.3716,324.705	241.0000,-1.92283,324.883	241.0000,-1.57931,325.127	241.0000,0.852772,318.119	241.0000,0.330683,319.855	241.0000,0.391385,320.31
	240.5000,-3.06402,322.431	240.5000,-3.13009,322.98	240.5000,-2.97907,323.476	240.5000,-3.32513,324.066	240.5000,-3.17725,324.292	240.5000,-3.08096,324.292	240.5000,-2.77483,325.497	240.5000,-2.32225,325.672	240.5000,-1.97079,325.906	240.5000,0.786072,318.642	240.5000,0.282403,320.393	240.5000,0.356462,320.813
	240.0000,-3.52878,323.306	240.0000,-3.58122,323.824	240.0000,-3.41764,324.295	240.0000,-3.81112,324.939	240.0000,-3.67432,325.162	240.0000,-3.56258,325.15	240.0000,-3.22492,326.368	240.0000,-2.76141,326.547	240.0000,-2.40592,326.748	240.0000,0.727903,319.213	240.0000,0.233138,320.963	240.0000,0.288984,321.346
	239.5000,-4.02954,324.246	239.5000,-4.07538,324.747	239.5000,-3.88994,325.197	239.5000,-4.36444,325.873	239.5000,-4.21582,326.102	239.5000,-4.0994,326.088	239.5000,-3.71417,327.301	239.5000,-3.23421,327.478	239.5000,-2.87833,327.676	239.5000,0.680305,319.827	239.5000,0.200722,321.509	239.5000,0.219453,321.898
	239.0000,-4.57014,325.228	239.0000,-4.615,325.718	239.0000,-4.41699,326.158	239.0000,-4.9665,326.889	239.0000,-4.80265,327.119	239.0000,-4.68752,327.072	239.0000,-4.23516,328.313	239.0000,-3.75452,328.473	239.0000,-3.37059,328.697	239.0000,0.644398,320.457	239.0000,0.158141,322.079	239.0000,0.18477,322.493
	238.5000,-5.16223,326.264	238.5000,-5.21109,326.75	238.5000,-5.00117,327.17	238.5000,-5.60722,327.991	238.5000,-5.44224,328.201	238.5000,-5.32183,328.141	238.5000,-4.81235,329.367	238.5000,-4.3109,329.541	238.5000,-3.90354,329.768	238.5000,0.590928,321.099	238.5000,0.106992,322.66	238.5000,0.119544,323.135
	238.0000,-5.80299,327.381	238.0000,-5.84629,327.855	238.0000,-5.62479,328.269	238.0000,-6.30096,329.158	238.0000,-6.12701,329.357	238.0000,-5.99771,329.3	238.0000,-5.43905,330.499	238.0000,-4.90587,330.663	238.0000,-4.46722,330.884	238.0000,0.536193,321.735	238.0000,0.026933,323.271	238.0000,0.054813,323.782
	237.5000,-6.47239,328.595	237.5000,-6.52331,329.057	237.5000,-6.28784,329.444	237.5000,-7.04997,330.402	237.5000,-6.86492,330.575	237.5000,-6.72378,330.548	237.5000,-6.10247,331.717	237.5000,-5.55222,331.854	237.5000,-5.09093,332.054	237.5000,0.466448,322.396	237.5000,-0.088297,323.937	237.5000,-0.00752452,324.41
	237.0000,-7.20017,329.892	237.0000,-7.24495,330.327	237.0000,-7.00898,330.693	237.0000,-7.83754,331.712	237.0000,-7.65261,331.877	237.0000,-7.49647,331.849	237.0000,-6.79426,333.007	237.0000,-6.23361,333.14	237.0000,-5.76352,333.325	237.0000,0.389558,323.111	237.0000,-0.169788,324.639	237.0000,-0.104912,325.098
	236.5000,-7.98655,331.251	236.5000,-8.01026,331.684	236.5000,-7.77546,332.01	236.5000,-8.67599,333.121	236.5000,-8.5003,333.266	236.5000,-8.30821,333.22	236.5000,-7.55146,334.392	236.5000,-6.94474,334.509	236.5000,-6.47792,334.695	236.5000,0.355125,323.877	236.5000,-0.257018,325.351	236.5000,-0.206801,325.836
	236.0000,-8.81934,332.679	236.0000,-8.80856,333.107	236.0000,-8.57029,333.386	236.0000,-9.57101,334.615	236.0000,-9.39933,334.744	236.0000,-9.19384,334.683	236.0000,-8.35441,335.844	236.0000,-7.71417,335.941	236.0000,-7.22753,336.129	236.0000,0.320686,324.644	236.0000,-0.362526,326.082	236.0000,-0.287498,326.588
	235.5000,-9.69987,334.2	235.5000,-9.67384,334.61	235.5000,-9.40916,334.858	235.5000,-10.5159,336.196	235.5000,-10.3435,336.313	235.5000,-10.123,336.242	235.5000,-9.20096,337.375	235.5000,-8.54811,337.457	235.5000,-8.01179,337.634	235.5000,0.28765,325.408	235.5000,-0.458044,326.842	235.5000,-0.3714,327.334
	235.0000,-10.6354,335.797	235.0000,-10.5921,336.2	235.0000,-10.296,336.431	235.0000,-11.5124,337.858	235.0000,-11.3241,337.957	235.0000,-11.0846,337.879	235.0000,-10.0888,338.996	235.0000,-9.40639,339.07	235.0000,-8.83688,339.224	235.0000,0.258864,326.223	235.0000,-0.563269,327.644	235.0000,-0.467449,328.132
	234.5000,-11.6011,337.466	234.5000,-11.5349,337.854	234.5000,-11.218,338.072	234.5000,-12.5596,339.63	234.5000,-12.3686,339.696	234.5000,-12.0887,339.61	234.5000,-11.0095,340.697	234.5000,-10.3003,340.778	234.5000,-9.70775,340.911	234.5000,0.202224,327.097	234.5000,-0.65273,328.48	234.5000,-0.560656,328.994
	234.0000,-12.6001,339.261	234.0000,-12.5199,339.616	234.0000,-12.1826,339.797	234.0000,-13.6377,341.502	234.0000,-13.4434,341.527	234.0000,-13.1323,341.437	234.0000,-11.9769,342.484	234.0000,-11.2394,342.555	234.0000,-10.635,342.662	234.0000,0.115719,328.02	234.0000,-0.721789,329.34	234.0000,-0.663778,329.846
	233.5000,-13.6481,341.148	233.5000,-13.5266,341.483	233.5000,-13.1921,341.633	233.5000,-14.7322,343.429	233.5000,-14.5398,343.447	233.5000,-14.2217,343.327	233.5000,-12.9826,344.376	233.5000,-12.2046,344.422	233.5000,-11.6042,344.486	233.5000,0.0417646,328.942	233.5000,-0.790772,330.255	233.5000,-0.790038,330.735
	233.0000,-14.7119,343.103	233.0000,-14.5644,343.401	233.0000,-14.2222,343.504	233.0000,-15.8681,345.442	233.0000,-15.6633,345.455	233.0000,-15.333,345.321	233.0000,-14.0045,346.359	233.0000,-13.1921,346.381	233.0000,-12.59,346.431	233.0000,-0.0292148,329.892	233.0000,-0.857141,331.185	233.0000,-0.90757,331.67
	232.5000,-15.7896,345.114	232.5000,-15.64,345.388	232.5000,-15.2597,345.45	232.5000,-17.0238,347.563	232.5000,-16.8074,347.543	232.5000,-16.4579,347.409	232.5000,-15.0402,348.393	232.5000,-14.1956,348.392	232.5000,-13.5998,348.463	232.5000,-0.0934722,330.869	232.5000,-0.933782,332.135	232.5000,-1.00564,332.617
	232.0000,-16.9053,347.2	232.0000,-16.7379,347.468	232.0000,-16.3218,347.493	232.0000,-18.2228,349.754	232.0000,-17.9801,349.697	232.0000,-17.6064,349.542	232.0000,-16.0942,350.51	232.0000,-15.2248,350.491	232.0000,-14.6283,350.521	232.0000,-0.149617,331.838	232.0000,-1.01164,333.089	232.0000,-1.1036,333.553
	231.5000,-18.0223,349.405	231.5000,-17.8545,349.627	231.5000,-17.3809,349.615	231.5000,-19.4432,352.058	231.5000,-19.1722,351.97	231.5000,-18.7724,351.792	231.5000,-17.1884,352.72	231.5000,-16.2746,352.682	231.5000,-15.6639,352.673	231.5000,-0.219975,332.877	231.5000,-1.10869,334.095	231.5000,-1.19087,334.546
	231.0000,-19.1403,351.715	231.0000,-18.9707,351.916	231.0000,-18.4412,351.838	231.0000,-20.6625,354.43	231.0000,-20.3675,354.323	231.0000,-19.9378,354.134	231.0000,-18.2856,355.019	231.0000,-17.3454,354.941	231.0000,-16.6959,354.92	231.0000,-0.296618,333.996	231.0000,-1.19629,335.143	231.0000,-1.28339,335.598
	230.5000,-20.2723,354.006	230.5000,-20.0931,354.158	230.5000,-19.5135,354.057	230.5000,-21.8758,356.797	230.5000,-21.5663,356.672	230.5000,-21.106,356.451	230.5000,-19.3747,357.309	230.5000,-18.4164,357.199	230.5000,-17.7405,357.134	230.5000,-0.373377,335.043	230.5000,-1.27214,336.176	230.5000,-1.3793,336.629
	230.0000,-21.3893,356.262	230.0000,-21.2007,356.361	230.0000,-20.5863,356.23	230.0000,-23.0955,359.177	230.0000,-22.7657,359.018	230.0000,-22.29,358.759	230.0000,-20.4654,359.571	230.0000,-19.4899,359.447	230.0000,-18.7935,359.351	230.0000,-0.463136,336.032	230.0000,-1.33646,337.142	230.0000,-1.47514,337.628
	229.5000,-22.4844,358.615	229.5000,-22.2841,358.68	229.5000,-21.6593,358.501	229.5000,-24.2892,361.654	229.5000,-23.952,361.448	229.5000,-23.4615,361.164	229.5000,-21.5536,361.912	229.5000,-20.5436,361.75	229.5000,-19.8335,361.646	229.5000,-0.561038,337.14	229.5000,-1.39092,338.195	229.5000,-1.57159,338.696
	229.0000,-23.5729,361.133	229.0000,-23.3639,361.174	229.0000,-22.7129,360.961	229.0000,-25.4873,364.262	229.0000,-25.0997,364.035	229.0000,-24.6173,363.742	229.0000,-22.611,364.423	229.0000,-21.5693,364.218	229.0000,-20.8521,364.085	229.0000,-0.62447,338.412	229.0000,-1.4444,339.443	229.0000,-1.67335,339.93
	228.5000,-24.6487,363.697	228.5000,-24.4157,363.691	228.5000,-23.7316,363.427	228.5000,-26.6443,366.912	228.5000,-26.241,366.654	228.5000,-25.7467,366.348	228.5000,-23.6315,366.976	228.5000,-22.5748,366.739	228.5000,-21.8312,366.586	228.5000,-0.686936,339.709	228.5000,-1.51205,340.739	228.5000,-1.76497,341.21
	228.0000,-25.6929,366.25	228.0000,-25.4453,366.21	228.0000,-24.6986,365.896	228.0000,-27.7745,369.568	228.0000,-27.3568,369.286	228.0000,-26.8226,368.932	228.0000,-24.6234,369.522	228.0000,-23.5562,369.253	228.0000,-22.7689,369.06	228.0000,-0.757074,341.046	228.0000,-1.58132,342.034	228.0000,-1.83645,342.497
	227.5000,-26.7102,368.78	227.5000,-26.4437,368.71	227.5000,-25.6446,368.357	227.5000,-28.8544,372.203	227.5000,-28.4313,371.892	227.5000,-27.877,371.513	227.5000,-25.5821,372.04	227.5000,-24.5116,371.732	227.5000,-23.6726,371.481	227.5000,-0.784616,342.393	227.5000,-1.67897,343.329	227.5000,-1.88785,343.775
	227.0000,-27.7094,371.313	227.0000,-27.399,371.216	227.0000,-26.5776,370.795	227.0000,-29.9187,374.817	227.0000,-29.4766,374.479	227.0000,-28.9019,374.099	227.0000,-26.5204,374.521	227.0000,-25.441,374.197	227.0000,-24.5404,373.933	227.0000,-0.819818,343.718	227.0000,-1.7452,344.628	227.0000,-1.95236,345.075
	226.5000,-28.6341,373.86	226.5000,-28.3086,373.751	226.5000,-27.4762,373.257	226.5000,-30.923,377.454	226.5000,-30.4744,377.087	226.5000,-29.8688,376.685	226.5000,-27.4267,377.034	226.5000,-26.3221,376.675	226.5000,-25.3781,376.404	226.5000,-0.866911,345.065	226.5000,-1.79613,345.955	226.5000,-2.00148,346.411
	226.0000,-29.487,376.454	226.0000,-29.1565,376.313	226.0000,-28.3196,375.768	226.0000,-31.8678,380.177	226.0000,-31.3916,379.767	226.0000,-30.785,379.331	226.0000,-28.2905,379.617	226.0000,-27.1393,379.2	226.0000,-26.1768,378.922	226.0000,-0.86802,346.484	226.0000,-1.8384,347.333	226.0000,-2.03926,347.806
	225.5000,-30.3089,379.104	225.5000,-29.9725,378.908	225.5000,-29.1064,378.329	225.5000,-32.7503,382.925	225.5000,-32.2328,382.486	225.5000,-31.6619,382.012	225.5000,-29.0999,382.219	225.5000,-27.902,381.773	225.5000,-26.9429,381.435	225.5000,-0.919426,347.958	225.5000,-1.87496,348.739	225.5000,-2.06502,349.251
	225.0000,-31.061,381.796	225.0000,-30.7232,381.548	225.0000,-29.8347,380.924	225.0000,-33.561,385.71	225.0000,-33.0278,385.259	225.0000,-32.4807,384.753	225.0000,-29.8578,384.862	225.0000,-28.6145,384.389	225.0000,-27.6396,384.01	225.0000,-0.965919,349.448	225.0000,-1.92019,350.199	225.0000,-2.10224,350.719
	224.5000,-31.757,384.551	224.5000,-31.4205,384.272	224.5000,-30.5103,383.578	224.5000,-34.3049,388.572	224.5000,-33.7682,388.1	224.5000,-33.2092,387.574	224.5000,-30.5461,387.575	224.5000,-29.2679,387.059	224.5000,-28.274,386.651	224.5000,-0.980355,350.999	224.5000,-1.96547,351.727	224.5000,-2.16566,352.231
	224.0000,-32.4053,387.354	224.0000,-32.0643,387.04	224.0000,-31.1293,386.285	224.0000,-35.0193,391.502	224.0000,-34.4696,390.979	224.0000,-33.8783,390.445	224.0000,-31.16,390.344	224.0000,-29.8948,389.767	224.0000,-28.8823,389.334	224.0000,-0.985515,352.595	224.0000,-1.99475,353.273	224.0000,-2.22641,353.782
	223.5000,-32.979,390.237	223.5000,-32.6371,389.866	223.5000,-31.6769,389.083	223.5000,-35.6823,394.487	223.5000,-35.1261,393.926	223.5000,-34.5185,393.373	223.5000,-31.7504,393.164	223.5000,-30.4933,392.54	223.5000,-29.449,392.064	223.5000,-0.989487,354.198	223.5000,-2.04405,354.886	223.5000,-2.24994,355.385
	223.0000,-33.4813,393.162	223.0000,-33.1368,392.745	223.0000,-32.1836,391.934	223.0000,-36.2963,397.539	223.0000,-35.7235,396.947	223.0000,-35.0989,396.357	223.0000,-32.3051,396.039	223.0000,-31.0086,395.369	223.0000,-29.9727,394.851	223.0000,-0.983285,355.833	223.0000,-2.07371,356.509	223.0000,-2.27898,356.993
	222.5000,-33.9099,396.173	222.5000,-33.6167,395.719	222.5000,-32.6649,394.846	222.5000,-36.8468,400.694	222.5000,-36.2654,400.073	222.5000,-35.6102,399.43	222.5000,-32.7909,398.997	222.5000,-31.4686,398.284	222.5000,-30.4485,397.724	222.5000,-0.981569,357.555	222.5000,-2.1056,358.161	222.5000,-2.31933,358.681
	222.0000,-34.3084,399.288	222.0000,-34.0445,398.801	222.0000,-33.0932,397.848	222.0000,-37.3431,403.929	222.0000,-36.7474,403.279	222.0000,-36.0653,402.602	222.0000,-33.2367,402.027	222.0000,-31.879,401.285	222.0000,-30.8763,400.667	222.0000,-1.00551,359.345	222.0000,-2.12248,359.889	222.0000,-2.3508,360.436
	221.5000,-34.6609,402.479	221.5000,-34.411,401.965	221.5000,-33.4422,400.948	221.5000,-37.7447,407.241	221.5000,-37.1527,406.554	221.5000,-36.4837,405.838	221.5000,-33.6337,405.132	221.5000,-32.2402,404.343	221.5000,-31.2554,403.697	221.5000,-1.01985,361.123	221.5000,-2.12098,361.647	221.5000,-2.39751,362.159
	221.0000,-34.9751,405.735	221.0000,-34.7327,405.192	221.0000,-33.7379,404.117	221.0000,-38.0893,410.652	221.0000,-37.5101,409.924	221.0000,-36.8505,409.179	221.0000,-33.9833,408.327	221.0000,-32.5875,407.476	221.0000,-31.5746,406.809	221.0000,-1.04243,362.929	221.0000,-2.1255,363.433	221.0000,-2.4519,363.94
	220.5000,-35.281,409.084	220.5000,-35.0317,408.472	220.5000,-34.0053,407.333	220.5000,-38.4014,414.143	220.5000,-37.8577,413.367	220.5000,-37.1445,412.617	220.5000,-34.2668,411.601	220.5000,-32.901,410.709	220.5000,-31.8653,409.982	220.5000,-1.05481,364.786	220.5000,-2.15428,365.253	220.5000,-2.47555,365.782
	220.0000,-35.5629,412.5	220.0000,-35.305,411.817	220.0000,-34.2448,410.602	220.0000,-38.7146,417.681	220.0000,-38.1961,416.884	220.0000,-37.3974,416.082	220.0000,-34.5076,414.946	220.0000,-33.1675,413.967	220.0000,-32.1029,413.201	220.0000,-1.03816,366.674	220.0000,-2.17423,367.121	220.0000,-2.50672,367.661
	219.5000,-35.8115,415.963	219.5000,-35.5352,415.208	219.5000,-34.47,413.933	219.5000,-39.0338,421.293	219.5000,-38.4794,420.477	219.5000,-37.5989,419.598	219.5000,-34.7497,418.34	219.5000,-33.4065,417.29	219.5000,-32.3238,416.48	219.5000,-1.06453,368.59	219.5000,-2.17963,369.027	219.5000,-2.57052,369.577
	219.0000,-36.0208,419.446	219.0000,-35.7303,418.635	219.0000,-34.647,417.31	219.0000,-39.2888,424.951	219.0000,-38.6957,424.088	219.0000,-37.7888,423.167	219.0000,-34.9648,421.753	219.0000,-33.6184,420.652	219.0000,-32.5192,419.801	219.0000,-1.08468,370.529	219.0000,-2.22179,370.951	219.0000,-2.61496,371.46
	218.5000,-36.1873,422.992	218.5000,-35.9189,422.157	218.5000,-34.782,420.743	218.5000,-39.4654,428.656	218.5000,-38.8672,427.752	218.5000,-37.965,426.808	218.5000,-35.1573,425.226	218.5000,-33.8251,424.07	218.5000,-32.67,423.159	218.5000,-1.08709,372.495	218.5000,-2.26586,372.883	218.5000,-2.61728,373.371
	218.0000,-36.3537,426.621	218.0000,-36.0798,425.756	218.0000,-34.9479,424.257	218.0000,-39.6069,432.43	218.0000,-39.0214,431.477	218.0000,-38.1067,430.511	218.0000,-35.3152,428.749	218.0000,-33.9927,427.54	218.0000,-32.8046,426.589	218.0000,-1.08712,374.462	218.0000,-2.25791,374.801	218.0000,-2.63671,375.304
	217.5000,-36.5153,430.354	217.5000,-36.2256,429.44	217.5000,-35.1194,427.854	217.5000,-39.7314,436.303	217.5000,-39.1473,435.307	217.5000,-38.22,434.301	217.5000,-35.4498,432.379	217.5000,-34.144,431.094	217.5000,-32.9051,430.107	217.5000,-1.08783,376.431	217.5000,-2.28386,376.736	217.5000,-2.64669,377.284
	217.0000,-36.677,434.177	217.0000,-36.3181,433.227	217.0000,-35.2711,431.543	217.0000,-39.869,440.314	217.0000,-39.2804,439.277	217.0000,-38.3472,438.224	217.0000,-35.6215,436.144	217.0000,-34.2954,434.803	217.0000,-32.9911,433.762	217.0000,-1.09527,378.41	217.0000,-2.31796,378.69	217.0000,-2.63304,379.277
	216.5000,-36.8453,438.093	216.5000,-36.3985,437.08	216.5000,-35.3901,435.329	216.5000,-39.9987,444.496	216.5000,-39.403,443.43	216.5000,-38.4746,442.301	216.5000,-35.7606,440.037	216.5000,-34.4674,438.641	216.5000,-33.1029,437.529	216.5000,-1.10272,380.436	216.5000,-2.35059,380.649	216.5000,-2.63491,381.276
	216.0000,-37.018,442.132	216.0000,-36.4852,441.05	216.0000,-35.497,439.225	216.0000,-40.1104,448.794	216.0000,-39.5277,447.691	216.0000,-38.5508,446.508	216.0000,-35.9045,444.096	216.0000,-34.6198,442.614	216.0000,-33.2299,441.43	216.0000,-1.13851,382.466	216.0000,-2.40171,382.649	216.0000,-2.65655,383.307
	215.5000,-37.1578,446.31	215.5000,-36.5908,445.192	215.5000,-35.6628,443.274	215.5000,-40.2335,453.225	215.5000,-39.6561,452.07	215.5000,-38.6675,450.842	215.5000,-36.0491,448.286	215.5000,-34.7559,446.699	215.5000,-33.3459,445.478	215.5000,-1.15313,384.472	215.5000,-2.39789,384.658	215.5000,-2.67208,385.294
	215.0000,-37.318,450.64	215.0000,-36.7169,449.438	215.0000,-35.8439,447.468	215.0000,-40.3715,457.818	215.0000,-39.7927,456.607	215.0000,-38.8377,455.313	215.0000,-36.2049,452.592	215.0000,-34.8979,450.928	215.0000,-33.5024,449.627	215.0000,-1.18788,386.468	215.0000,-2.37808,386.661	215.0000,-2.69224,387.309
	214.5000,-37.4829,455.118	214.5000,-36.7973,453.842	214.5000,-36.0347,451.788	214.5000,-40.544,462.56	214.5000,-39.914,461.278	214.5000,-39.0044,459.914	214.5000,-36.3754,457.049	214.5000,-35.062,455.307	214.5000,-33.7165,453.923	214.5000,-1.1716,388.467	214.5000,-2.42804,388.693	214.5000,-2.69592,389.351
	214.0000,-37.6593,459.726	214.0000,-36.935,458.404	214.0000,-36.2249,456.242	214.0000,-40.7496,467.448	214.0000,-40.0861,466.1	214.0000,-39.1956,464.663	214.0000,-36.5407,461.695	214.0000,-35.2415,459.837	214.0000,-33.939,458.4	214.0000,-1.12256,390.459	214.0000,-2.47923,390.718	214.0000,-2.68554,391.372
	213.5000,-37.915,464.523	213.5000,-37.1442,463.175	213.5000,-36.4834,460.875	213.5000,-40.9785,472.513	213.5000,-40.3162,471.129	213.5000,-39.435,469.619	213.5000,-36.7771,466.535	213.5000,-35.4663,464.601	213.5000,-34.1939,463.095	213.5000,-1.12591,392.46	213.5000,-2.48585,392.723	213.5000,-2.6889,393.396
	213.0000,-38.1899,469.591	213.0000,-37.3754,468.191	213.0000,-36.8443,465.743	213.0000,-41.2365,477.889	213.0000,-40.5893,476.422	213.0000,-39.7635,474.84	213.0000,-37.0925,471.63	213.0000,-35.7133,469.611	213.0000,-34.4589,468.029	213.0000,-1.137,394.529	213.0000,-2.48621,394.745	213.0000,-2.76035,395.446
	212.5000,-38.4754,474.963	212.5000,-37.6717,473.448	212.5000,-37.194,470.891	212.5000,-41.5031,483.586	212.5000,-40.9212,482.025	212.5000,-40.1297,480.344	212.5000,-37.4148,477.036	212.5000,-36.0113,474.917	212.5000,-34.7097,473.237	212.5000,-1.16689,396.616	212.5000,-2.50067,396.867	212.5000,-2.80442,397.532
	212.0000,-38.8175,480.617	212.0000,-38.0331,479.013	212.0000,-37.5162,476.348	212.0000,-41.7973,489.576	212.0000,-41.2892,487.959	212.0000,-40.4723,486.172	212.0000,-37.7566,482.757	212.0000,-36.3746,480.536	212.0000,-35.0275,478.762	212.0000,-1.19551,398.729	212.0000,-2.5293,399.011	212.0000,-2.82687,399.647
	211.5000,-39.205,486.587	211.5000,-38.4175,484.894	211.5000,-37.8512,482.106	211.5000,-42.0897,495.865	211.5000,-41.6754,494.209	211.5000,-40.8001,492.348	211.5000,-38.1182,488.814	211.5000,-36.7322,486.474	211.5000,-35.3923,484.616	211.5000,-1.24415,400.878	211.5000,-2.56476,401.096	211.5000,-2.87181,401.804
	211.0000,-39.549,492.849	211.0000,-38.8242,491.115	211.0000,-38.1814,488.151	211.0000,-42.478,502.481	211.0000,-42.0236,500.756	211.0000,-41.1069,498.816	211.0000,-38.5215,495.221	211.0000,-37.0219,492.763	211.0000,-35.7199,490.788	211.0000,-1.26098,402.98	211.0000,-2.55802,403.216	211.0000,-2.90769,403.993
	210.5000,-39.7804,499.478	210.5000,-39.1536,497.626	210.5000,-38.5038,494.468	210.5000,-42.8436,509.473	210.5000,-42.3699,507.645	210.5000,-41.4048,505.596	210.5000,-38.7923,501.952	210.5000,-37.3101,499.399	210.5000,-35.9958,497.318	210.5000,-1.27079,405.087	210.5000,-2.56476,405.329	210.5000,-2.92296,406.186
	210.0000,-39.9657,506.492	210.0000,-39.3699,504.453	210.0000,-38.6874,501.1	210.0000,-43.0758,516.889	210.0000,-42.6104,514.957	210.0000,-41.5708,512.79	210.0000,-39.0046,509.066	210.0000,-37.4854,506.394	210.0000,-36.209,504.196	210.0000,-1.27661,407.148	210.0000,-2.59869,407.415	210.0000,-2.94967,408.309
	209.5000,-40.0218,513.926	209.5000,-39.3985,511.741	209.5000,-38.7823,508.179	209.5000,-43.1928,524.782	209.5000,-42.7047,522.695	209.5000,-41.6404,520.425	209.5000,-39.062,516.667	209.5000,-37.5893,513.856	209.5000,-36.2368,511.511	209.5000,-1.29559,409.258	209.5000,-2.60969,409.535	209.5000,-2.96696,410.42
	209.0000,-39.897,521.853	209.0000,-39.3378,519.536	209.0000,-38.7021,515.715	209.0000,-42.9892,533.168	209.0000,-42.5734,530.939	209.0000,-41.5257,528.546	209.0000,-38.944,524.801	209.0000,-37.4691,521.809	209.0000,-36.0239,519.317	209.0000,-1.33424,411.327	209.0000,-2.5879,411.635	209.0000,-3.06062,412.565
	208.5000,-39.6525,530.312	208.5000,-39.0925,527.805	208.5000,-38.4194,523.787	208.5000,-42.5504,542.175	208.5000,-42.2075,539.86	208.5000,-41.1642,537.271	208.5000,-38.6737,533.513	208.5000,-37.1438,530.346	208.5000,-35.672,527.712	208.5000,-1.32609,413.391	208.5000,-2.58391,413.752	208.5000,-3.07607,414.727
	208.0000,-39.1279,539.367	208.0000,-38.5428,536.675	208.0000,-37.8887,532.44	208.0000,-41.8408,551.88	208.0000,-41.5565,549.457	208.0000,-40.516,546.68	208.0000,-38.1114,542.908	208.0000,-36.6434,539.545	208.0000,-35.0166,536.709	208.0000,-1.27706,415.466	208.0000,-2.56116,415.93	208.0000,-3.02055,416.962
	207.5000,-38.2762,549.116	207.5000,-37.5573,546.256	207.5000,-36.9673,541.706	207.5000,-40.7513,562.232	207.5000,-40.4857,559.658	207.5000,-39.4456,556.72	207.5000,-37.1189,553.006	207.5000,-35.8127,549.462	207.5000,-34.0683,546.361	207.5000,-1.26902,417.554	207.5000,-2.48565,418.126	207.5000,-2.91837,419.191
	207.0000,-36.9614,559.457	207.0000,-36.347,556.429	207.0000,-35.6765,551.569	207.0000,-39.334,573.223	207.0000,-39.0334,570.504	207.0000,-37.9623,567.368	207.0000,-35.8001,563.748	207.0000,-34.6341,560.048	207.0000,-32.8948,556.689	207.0000,-1.25233,419.651	207.0000,-2.43058,420.328	207.0000,-2.83899,421.407
	206.5000,-35.3154,570.437	206.5000,-34.8739,567.257	206.5000,-34.1039,562.059	206.5000,-37.4869,584.952	206.5000,-37.1541,582.105	206.5000,-36.2229,578.743	206.5000,-34.2284,575.201	206.5000,-33.1605,571.315	206.5000,-31.426,567.682	206.5000,-1.24358,421.782	206.5000,-2.38078,422.573	206.5000,-2.76356,423.697
	206.0000,-33.2182,582.12	206.0000,-33.1579,578.727	206.0000,-32.2023,573.143	206.0000,-35.306,597.411	206.0000,-34.788,594.376	206.0000,-34.1507,590.818	206.0000,-32.279,587.372	206.0000,-31.2435,583.235	206.0000,-29.6326,579.36	206.0000,-1.15988,423.939	206.0000,-2.27267,424.797	206.0000,-2.63859,425.995
	205.5000,-30.7958,594.534	205.5000,-30.9813,590.945	205.5000,-29.9081,584.967	205.5000,-32.7144,610.741	205.5000,-32.0009,607.464	205.5000,-31.7527,603.678	205.5000,-29.9157,600.359	205.5000,-28.9428,595.935	205.5000,-27.5322,591.81	205.5000,-1.07701,426.065	205.5000,-2.13816,426.987	205.5000,-2.47854,428.254
	205.0000,-28.0332,607.872	205.0000,-28.3196,603.993	205.0000,-27.1917,597.585	205.0000,-29.6298,625.056	205.0000,-28.7615,621.567	205.0000,-28.9502,617.487	205.0000,-27.2856,614.347	205.0000,-26.4644,609.613	205.0000,-25.0228,605.176	205.0000,-0.938704,428.252	205.0000,-1.96672,429.281	205.0000,-2.2836,430.576
	204.5000,-24.9397,622.123	204.5000,-25.2662,617.922	204.5000,-24.1496,611.068	204.5000,-26.2585,640.362	204.5000,-25.2924,636.678	204.5000,-25.6877,632.274	204.5000,-24.3371,629.318	204.5000,-23.7431,624.308	204.5000,-22.1482,619.517	204.5000,-0.778324,430.476	204.5000,-1.82158,431.587	204.5000,-2.06128,432.996
	204.0000,-21.586,637.238	204.0000,-22.0052,632.776	204.0000,-20.7853,625.451	204.0000,-22.5258,656.682	204.0000,-21.5394,652.755	204.0000,-22.0055,648.028	204.0000,-21.0054,645.334	204.0000,-20.5406,640.046	204.0000,-18.8642,634.869	204.0000,-0.547326,432.701	204.0000,-1.6674,433.943	204.0000,-1.81428,435.471
	203.5000,-17.7661,653.28	203.5000,-18.44,648.588	203.5000,-17.2145,640.696	203.5000,-18.4897,673.93	203.5000,-17.6055,669.725	203.5000,-17.9993,664.651	203.5000,-17.4248,662.289	203.5000,-17.0117,656.759	203.5000,-15.3508,651.161	203.5000,-0.340819,434.995	203.5000,-1.41805,436.338	203.5000,-1.43238,437.949
	203.0000,-13.6273,670.229	203.0000,-14.5358,665.277	203.0000,-13.2664,656.83	203.0000,-14.0119,692.091	203.0000,-13.4376,687.649	203.0000,-13.7257,682.201	203.0000,-13.4231,680.192	203.0000,-13.3338,674.421	203.0000,-11.3675,668.38	203.0000,-0.144479,437.286	203.0000,-1.09913,438.797	203.0000,-1.08439,440.485
	202.5000,-9.11767,688.077	202.5000,-10.4474,682.846	202.5000,-8.96308,673.826	202.5000,-8.85469,711.153	202.5000,-8.92968,706.419	202.5000,-9.10783,700.621	202.5000,-8.99998,699.032	202.5000,-9.22746,693.004	202.5000,-7.04835,686.584	202.5000,0.0600227,439.684	202.5000,-0.7465,441.358	202.5000,-0.759373,443.128
	202.0000,-4.79679,706.718	202.0000,-6.20544,701.287	202.0000,-4.43474,691.629	202.0000,-3.21376,731.108	202.0000,-4.15792,726.005	202.0000,-4.11604,719.891	202.0000,-4.36855,718.796	202.0000,-4.78245,712.506	202.0000,-2.73852,705.677	202.0000,0.351009,442.167	202.0000,-0.420947,444.007	202.0000,-0.354072,445.891
	201.5000,-0.534632,726.307	201.5000,-1.63647,720.627	201.5000,0.0904775,710.304	201.5000,2.26044,751.95	201.5000,1.29737,746.547	201.5000,1.24625,740.078	201.5000,0.386729,739.525	201.5000,0.0100174,733.002	201.5000,1.73108,725.663	201.5000,0.633229,444.722	201.5000,-0.059462,446.81	201.5000,0.117307,448.725
	201.0000,4.43083,746.722	201.0000,3.10112,740.749	201.0000,5.0672,729.799	201.0000,8.21273,773.647	201.0000,6.54385,767.965	201.0000,6.9949,761.108	201.0000,5.262,761.177	201.0000,5.13143,754.444	201.0000,6.57251,746.553	201.0000,0.967075,447.375	201.0000,0.359906,449.691	201.0000,0.517619,451.659
	200.5000,9.87869,767.972	200.5000,8.46333,761.731	200.5000,11.0213,750.099	200.5000,14.3357,796.176	200.5000,11.8298,790.17	200.5000,13.0375,782.934	200.5000,10.4655,783.776	200.5000,10.3038,776.825	200.5000,11.5524,768.394	200.5000,1.31746,450.139	200.5000,0.805565,452.687	200.5000,0.94003,454.731
	200.0000,15.9949,790.07	200.0000,13.9647,783.498	200.0000,16.5476,771.257	200.0000,20.1543,819.453	200.0000,17.845,813.053	200.0000,19.3112,805.513	200.0000,16.0492,807.211	200.0000,15.9485,800.005	200.0000,17.0849,791.131	200.0000,1.68845,453.038	200.0000,1.24243,455.773	200.0000,1.42906,457.909
	##### Extended Information	##### Extended Information	##### Extended Information	##### Extended Information	##### Extended Information	##### Extended Information	##### Extended Information	##### Extended Information	##### Extended Information	##### Extended Information	##### Extended Information	##### Extended Information
	[Comments]	[Comments]	[Comments]	[Comments]	[Comments]	[Comments]	[Comments]	[Comments]	[Comments]	[Comments]	[Comments]	[Comments]
	Sample name,pMfd D7AAA WT_1	Sample name,pMfd D7AAA WT_2	Sample name,pMfd D7AAA WT_3	Sample name,pMfd D7AAA T710A_1a	Sample name,pMfd D7AAA T710A_2a	Sample name,pMfd D7AAA T710A_3a	Sample name,pMfd D7AAA H842A_1	Sample name,pMfd D7AAA H842A_2	Sample name,pMfd D7AAA H842A_3	Sample name,buffer CTRL_1	Sample name,buffer CTRL_2	Sample name,buffer CTRL_3
	Comment	Comment	Comment	Comment	Comment	Comment	Comment	Comment	Comment	Comment	Comment	Comment
	User	User	User	User	User	User	User	User	User	User	User	User
	Division	Division	Division	Division	Division	Division	Division	Division	Division	Division	Division	Division
	Company,Brown	Company,Brown	Company,Brown	Company,Brown	Company,Brown	Company,Brown	Company,Brown	Company,Brown	Company,Brown	Company,Brown	Company,Brown	Company,Brown
	[Detailed Information]	[Detailed Information]	[Detailed Information]	[Detailed Information]	[Detailed Information]	[Detailed Information]	[Detailed Information]	[Detailed Information]	[Detailed Information]	[Detailed Information]	[Detailed Information]	[Detailed Information]
	Creation date,5/31/2019 3:18 PM	Creation date,5/31/2019 3:25 PM	Creation date,5/31/2019 3:43 PM	Creation date,5/31/2019 4:24 PM	Creation date,5/31/2019 4:42 PM	Creation date,5/31/2019 4:59 PM	Creation date,5/31/2019 5:43 PM	Creation date,5/31/2019 5:44 PM	Creation date,5/31/2019 6:00 PM	Creation date,5/31/2019 3:17 PM	Creation date,5/31/2019 4:07 PM	Creation date,5/31/2019 5:05 PM
	Data array type,Linear data array * 2	Data array type,Linear data array * 2	Data array type,Linear data array * 2	Data array type,Linear data array * 2	Data array type,Linear data array * 2	Data array type,Linear data array * 2	Data array type,Linear data array * 2	Data array type,Linear data array * 2	Data array type,Linear data array * 2	Data array type,Linear data array * 2	Data array type,Linear data array * 2	Data array type,Linear data array * 2
	Horizontal axis,Wavelength [nm]	Horizontal axis,Wavelength [nm]	Horizontal axis,Wavelength [nm]	Horizontal axis,Wavelength [nm]	Horizontal axis,Wavelength [nm]	Horizontal axis,Wavelength [nm]	Horizontal axis,Wavelength [nm]	Horizontal axis,Wavelength [nm]	Horizontal axis,Wavelength [nm]	Horizontal axis,Wavelength [nm]	Horizontal axis,Wavelength [nm]	Horizontal axis,Wavelength [nm]
	Vertical axis(1),CD [mdeg]	Vertical axis(1),CD [mdeg]	Vertical axis(1),CD [mdeg]	Vertical axis(1),CD [mdeg]	Vertical axis(1),CD [mdeg]	Vertical axis(1),CD [mdeg]	Vertical axis(1),CD [mdeg]	Vertical axis(1),CD [mdeg]	Vertical axis(1),CD [mdeg]	Vertical axis(1),CD [mdeg]	Vertical axis(1),CD [mdeg]	Vertical axis(1),CD [mdeg]
	Vertical axis(2),HT [V]	Vertical axis(2),HT [V]	Vertical axis(2),HT [V]	Vertical axis(2),HT [V]	Vertical axis(2),HT [V]	Vertical axis(2),HT [V]	Vertical axis(2),HT [V]	Vertical axis(2),HT [V]	Vertical axis(2),HT [V]	Vertical axis(2),HT [V]	Vertical axis(2),HT [V]	Vertical axis(2),HT [V]
	Start,260 nm	Start,260 nm	Start,260 nm	Start,260 nm	Start,260 nm	Start,260 nm	Start,260 nm	Start,260 nm	Start,260 nm	Start,260 nm	Start,260 nm	Start,260 nm
	End,200 nm	End,200 nm	End,200 nm	End,200 nm	End,200 nm	End,200 nm	End,200 nm	End,200 nm	End,200 nm	End,200 nm	End,200 nm	End,200 nm
	Data interval,0.5 nm	Data interval,0.5 nm	Data interval,0.5 nm	Data interval,0.5 nm	Data interval,0.5 nm	Data interval,0.5 nm	Data interval,0.5 nm	Data interval,0.5 nm	Data interval,0.5 nm	Data interval,0.5 nm	Data interval,0.5 nm	Data interval,0.5 nm
	Data points,121	Data points,121	Data points,121	Data points,121	Data points,121	Data points,121	Data points,121	Data points,121	Data points,121	Data points,121	Data points,121	Data points,121
	[Measurement Information]	[Measurement Information]	[Measurement Information]	[Measurement Information]	[Measurement Information]	[Measurement Information]	[Measurement Information]	[Measurement Information]	[Measurement Information]	[Measurement Information]	[Measurement Information]	[Measurement Information]
	Instrument name,J-815	Instrument name,J-815	Instrument name,J-815	Instrument name,J-815	Instrument name,J-815	Instrument name,J-815	Instrument name,J-815	Instrument name,J-815	Instrument name,J-815	Instrument name,J-815	Instrument name,J-815	Instrument name,J-815
	Model name,J-815	Model name,J-815	Model name,J-815	Model name,J-815	Model name,J-815	Model name,J-815	Model name,J-815	Model name,J-815	Model name,J-815	Model name,J-815	Model name,J-815	Model name,J-815
	Serial No.,A003661168	Serial No.,A003661168	Serial No.,A003661168	Serial No.,A003661168	Serial No.,A003661168	Serial No.,A003661168	Serial No.,A003661168	Serial No.,A003661168	Serial No.,A003661168	Serial No.,A003661168	Serial No.,A003661168	Serial No.,A003661168
	Accessory,PTC-423S	Accessory,PTC-423S	Accessory,PTC-423S	Accessory,PTC-423S	Accessory,PTC-423S	Accessory,PTC-423S	Accessory,PTC-423S	Accessory,PTC-423S	Accessory,PTC-423S	Accessory,PTC-423S	Accessory,PTC-423S	Accessory,PTC-423S
	Accessory S/N,A001161181	Accessory S/N,A001161181	Accessory S/N,A001161181	Accessory S/N,A001161181	Accessory S/N,A001161181	Accessory S/N,A001161181	Accessory S/N,A001161181	Accessory S/N,A001161181	Accessory S/N,A001161181	Accessory S/N,A001161181	Accessory S/N,A001161181	Accessory S/N,A001161181
	Temperature,25.01 C	Temperature,25.00 C	Temperature,24.99 C	Temperature,25.01 C	Temperature,24.99 C	Temperature,24.99 C	Temperature,25.00 C	Temperature,24.99 C	Temperature,24.98 C	Temperature,25.00 C	Temperature,25.02 C	Temperature,24.99 C
	Control sonsor,Holder	Control sonsor,Holder	Control sonsor,Holder	Control sonsor,Holder	Control sonsor,Holder	Control sonsor,Holder	Control sonsor,Holder	Control sonsor,Holder	Control sonsor,Holder	Control sonsor,Holder	Control sonsor,Holder	Control sonsor,Holder
	Monitor sensor,Holder	Monitor sensor,Holder	Monitor sensor,Holder	Monitor sensor,Holder	Monitor sensor,Holder	Monitor sensor,Holder	Monitor sensor,Holder	Monitor sensor,Holder	Monitor sensor,Holder	Monitor sensor,Holder	Monitor sensor,Holder	Monitor sensor,Holder
	Start Mode,Start immediately	Start Mode,Start immediately	Start Mode,Start immediately	Start Mode,Start immediately	Start Mode,Start immediately	Start Mode,Start immediately	Start Mode,Start immediately	Start Mode,Start immediately	Start Mode,Start immediately	Start Mode,Start immediately	Start Mode,Start immediately	Start Mode,Start immediately
	Cell length,10 mm	Cell length,10 mm	Cell length,10 mm	Cell length,10 mm	Cell length,10 mm	Cell length,10 mm	Cell length,10 mm	Cell length,10 mm	Cell length,10 mm	Cell length,10 mm	Cell length,10 mm	Cell length,10 mm
	Measurement date,5/31/2019 3:04 PM	Measurement date,5/31/2019 3:22 PM	Measurement date,5/31/2019 3:39 PM	Measurement date,5/31/2019 4:21 PM	Measurement date,5/31/2019 4:39 PM	Measurement date,5/31/2019 4:56 PM	Measurement date,5/31/2019 5:22 PM	Measurement date,5/31/2019 5:40 PM	Measurement date,5/31/2019 5:57 PM	Measurement date,5/31/2019 2:42 PM	Measurement date,5/31/2019 3:46 PM	Measurement date,5/31/2019 5:03 PM
	Photometric mode,CD, HT	Photometric mode,CD, HT	Photometric mode,CD, HT	Photometric mode,CD, HT	Photometric mode,CD, HT	Photometric mode,CD, HT	Photometric mode,CD, HT	Photometric mode,CD, HT	Photometric mode,CD, HT	Photometric mode,CD, HT	Photometric mode,CD, HT	Photometric mode,CD, HT
	Measure range,260 - 190 nm	Measure range,260 - 190 nm	Measure range,260 - 190 nm	Measure range,260 - 190 nm	Measure range,260 - 190 nm	Measure range,260 - 190 nm	Measure range,260 - 190 nm	Measure range,260 - 190 nm	Measure range,260 - 190 nm	Measure range,260 - 190 nm	Measure range,260 - 190 nm	Measure range,260 - 190 nm
	Data pitch,0.5 nm	Data pitch,0.5 nm	Data pitch,0.5 nm	Data pitch,0.5 nm	Data pitch,0.5 nm	Data pitch,0.5 nm	Data pitch,0.5 nm	Data pitch,0.5 nm	Data pitch,0.5 nm	Data pitch,0.5 nm	Data pitch,0.5 nm	Data pitch,0.5 nm
	Sensitivity,Standard	Sensitivity,Standard	Sensitivity,Standard	Sensitivity,Standard	Sensitivity,Standard	Sensitivity,Standard	Sensitivity,Standard	Sensitivity,Standard	Sensitivity,Standard	Sensitivity,Standard	Sensitivity,Standard	Sensitivity,Standard
	D.I.T.,1 sec	D.I.T.,1 sec	D.I.T.,1 sec	D.I.T.,1 sec	D.I.T.,1 sec	D.I.T.,1 sec	D.I.T.,1 sec	D.I.T.,1 sec	D.I.T.,1 sec	D.I.T.,1 sec	D.I.T.,1 sec	D.I.T.,1 sec
	Bandwidth,1.00 nm	Bandwidth,1.00 nm	Bandwidth,1.00 nm	Bandwidth,1.00 nm	Bandwidth,1.00 nm	Bandwidth,1.00 nm	Bandwidth,1.00 nm	Bandwidth,1.00 nm	Bandwidth,1.00 nm	Bandwidth,1.00 nm	Bandwidth,1.00 nm	Bandwidth,1.00 nm
	Start mode,Immediately	Start mode,Immediately	Start mode,Immediately	Start mode,Immediately	Start mode,Immediately	Start mode,Immediately	Start mode,Immediately	Start mode,Immediately	Start mode,Immediately	Start mode,Immediately	Start mode,Immediately	Start mode,Immediately
	Scanning speed,50 nm/min	Scanning speed,50 nm/min	Scanning speed,50 nm/min	Scanning speed,50 nm/min	Scanning speed,50 nm/min	Scanning speed,50 nm/min	Scanning speed,50 nm/min	Scanning speed,50 nm/min	Scanning speed,50 nm/min	Scanning speed,50 nm/min	Scanning speed,50 nm/min	Scanning speed,50 nm/min
	Baseline correction,None	Baseline correction,None	Baseline correction,None	Baseline correction,None	Baseline correction,None	Baseline correction,None	Baseline correction,None	Baseline correction,None	Baseline correction,None	Baseline correction,None	Baseline correction,None	Baseline correction,None
	Shutter control,Auto	Shutter control,Auto	Shutter control,Auto	Shutter control,Auto	Shutter control,Auto	Shutter control,Auto	Shutter control,Auto	Shutter control,Auto	Shutter control,Auto	Shutter control,Auto	Shutter control,Auto	Shutter control,Auto
	CD detector,PMT	CD detector,PMT	CD detector,PMT	CD detector,PMT	CD detector,PMT	CD detector,PMT	CD detector,PMT	CD detector,PMT	CD detector,PMT	CD detector,PMT	CD detector,PMT	CD detector,PMT
	PMT voltage,Auto	PMT voltage,Auto	PMT voltage,Auto	PMT voltage,Auto	PMT voltage,Auto	PMT voltage,Auto	PMT voltage,Auto	PMT voltage,Auto	PMT voltage,Auto	PMT voltage,Auto	PMT voltage,Auto	PMT voltage,Auto
	Accumulations,10	Accumulations,10	Accumulations,10	Accumulations,10	Accumulations,10	Accumulations,10	Accumulations,10	Accumulations,10	Accumulations,10	Accumulations,3	Accumulations,3	Accumulations,3
	Concentration,1.4 umol/L	Concentration,1.4 umol/L	Concentration,1.4 umol/L	Concentration,1.37 umol/L	Concentration,1.37 umol/L	Concentration,1.37 umol/L	Concentration,1.33 umol/L	Concentration,1.33 umol/L	Concentration,1.33 umol/L	Concentration,1.4 umol/L	Concentration,1.37 umol/L	Concentration,1.33 umol/L
	Solvent,10mM K-PO4 pH7.6, 0.5mM TCEP	Solvent,10mM K-PO4 pH7.6, 0.5mM TCEP	Solvent,10mM K-PO4 pH7.6, 0.5mM TCEP	Solvent,10mM K-PO4 pH7.6, 0.5mM TCEP	Solvent,10mM K-PO4 pH7.6, 0.5mM TCEP	Solvent,10mM K-PO4 pH7.6, 0.5mM TCEP	Solvent,10mM K-PO4 pH7.6, 0.5mM TCEP	Solvent,10mM K-PO4 pH7.6, 0.5mM TCEP	Solvent,10mM K-PO4 pH7.6, 0.5mM TCEP	Solvent,10mM K-PO4 pH7.6, 0.5mM TCEP	Solvent,10mM K-PO4 pH7.6, 0.5mM TCEP	Solvent,10mM K-PO4 pH7.6, 0.5mM TCEP
panel c
panel d
panel f	see Figure 7 panel f
panel g	see Figure 7 panel g
panel h	see Figure 7 panel h
